# Supplementary material for: Protein Composition of Infectious Spores Reveals Novel Sexual Development and Germination Factors in Cryptococcus
Source: PLoS Genet. 2015 Aug 27;11(8):e1005490. doi: 10.1371/journal.pgen.1005490 (PMC4551743; doi:10.1371/journal.pgen.1005490)
Supplement: S1 Table — (XLS) [file pgen.1005490.s009.xls]

## Sheet: Replicate 1
gene	protein	P-Score	Total Amino Acids	Sequence Coverage (%)	Number of PSMs	Number of Unique Peptides	Spores-PSMs	yeast-PSMs
CND00600	XP_570309.1	1.01E-269	548	30.66	54	21	54	0
CNG04420	XP_572121.1	4.87E-194	2430	10	22	16	22	0
CND02090	XP_570217.1	7.16E-142	313	54.31	16	10	16	0
CND02070	XP_570455.1	7.59E-129	253	42.69	17	10	17	0
CNK01510	XP_567740.1	3.35E-102	267	39.33	19	8	19	0
CNG00480	XP_571751.1	1.70E-96	1222	9.083	10	8	10	0
CNC06420	XP_569898.1	3.72E-91	397	29.97	8	6	8	0
CNL06190	XP_568146.1	3.76E-84	303	30.36	7	7	7	0
CNB02700	XP_568859.1	8.48E-77	857	10.97	5	5	5	0
CND01720	XP_570266.1	3.74E-64	543	13.08	14	6	14	0
CNA04360	XP_566791.1	4.74E-61	606	9.901	5	5	5	0
CNI04080	XP_572901.1	1.21E-60	402	26.62	6	5	6	0
CNA07890	XP_567136.1	7.50E-58	1184	5.405	4	4	4	0
CNA04290	XP_566778.1	1.58E-57	356	23.88	6	5	6	0
CNL06370	XP_568234.1	1.69E-57	315	21.9	5	5	5	0
CNB02490	XP_569173.1	1.46E-56	279	29.39	4	4	4	0
CNM00780	XP_568325.1	6.02E-56	619	15.35	5	4	5	0
CNB00490	XP_569058.1	1.36E-54	1186	5.312	5	5	5	0
CND00570	XP_570313.1	1.22E-52	550	8.727	4	4	4	0
CND00610	XP_570307.1	6.15E-52	249	32.13	4	4	4	0
CNK01940	XP_567672.1	1.38E-49	556	15.47	7	5	7	0
CNA05610	XP_566884.1	1.20E-48	356	19.38	5	5	5	0
CNH02620	XP_572569.1	1.04E-47	536	12.87	4	4	4	0
CND02080	XP_570219.1	1.25E-46	370	14.32	5	4	5	0
CNE04320	XP_571089.1	2.42E-45	297	22.9	4	4	4	0
CND00720	XP_570300.1	6.40E-45	241	24.48	4	4	4	0
CNC03640	XP_569589.1	4.64E-44	316	18.99	5	3	5	0
CNI02680	XP_572910.1	9.21E-44	296	24.66	3	3	3	0
CND02040	XP_570223.1	9.48E-43	488	13.32	3	3	3	0
CNI00310	XP_572764.1	2.07E-42	912	3.947	3	3	3	0
CNI03420	XP_572878.1	5.54E-42	279	20.79	4	3	4	0
CND06390	XP_570071.1	6.53E-42	1157	3.976	3	3	3	0
CNI01460	XP_572679.1	1.53E-41	223	27.35	3	3	3	0
CNB04290	XP_568928.1	6.09E-41	2067	4.79	4	4	4	0
CNH03220	XP_572491.1	1.21E-40	403	10.42	3	3	3	0
CNF04330	XP_571389.1	1.45E-40	2152	1.859	4	3	4	0
CNI02470	XP_572872.1	4.38E-40	820	5.122	3	3	3	0
CNA06110	XP_566965.1	7.19E-40	3671	1.607	3	3	3	0
CND00650	XP_570303.1	1.18E-39	226	10.18	8	3	8	0
CNI03790	XP_572626.1	5.05E-39	289	20.76	4	4	4	0
CNB01970	XP_569125.1	6.30E-39	1072	4.104	3	3	3	0
CNE03620	XP_570931.1	1.66E-38	1457	3.706	4	4	4	0
CNB01250	XP_568798.1	3.95E-38	282	20.92	5	4	5	0
CNI03090	XP_572935.1	4.90E-38	814	6.634	3	3	3	0
CND01320	XP_570344.1	6.58E-38	741	6.073	3	3	3	0
CNB04960	XP_568989.1	6.96E-38	412	16.02	4	4	4	0
CNN00300	XP_568545.1	1.41E-37	456	10.53	3	3	3	0
CNJ02340	XP_567528.1	2.52E-36	768	6.51	3	3	3	0
CNJ00810	XP_567461.1	4.41E-36	971	4.222	3	3	3	0
CNC03340	XP_569660.1	5.21E-36	1390	2.806	3	3	3	0
CND02290	XP_570447.1	1.38E-35	218	20.64	3	3	3	0
CNI00600	XP_572799.1	3.30E-35	912	4.167	3	3	3	0
CNC03300	XP_569656.1	9.83E-34	1086	5.893	3	3	3	0
CND01280	XP_570346.1	1.90E-33	1327	3.919	4	3	4	0
CNH02550	XP_572431.1	2.61E-33	293	18.09	3	3	3	0
CND05270	XP_570154.1	2.86E-33	218	22.48	3	3	3	0
CNF01160	XP_571548.1	6.62E-33	349	12.61	3	3	3	0
CNG00980	XP_571843.1	9.06E-33	557	6.643	2	2	2	0
CNE02550	XP_570957.1	4.06E-32	418	13.88	3	3	3	0
CNI03280	XP_572925.1	4.28E-32	881	3.292	4	3	4	0
CNB02000	XP_569128.1	7.00E-32	239	19.25	2	2	2	0
CNB00740	XP_569083.1	1.62E-31	957	5.016	2	2	2	0
CNI03260	XP_572923.1	1.86E-31	242	18.6	2	2	2	0
CND04360	XP_570674.1	5.76E-31	251	16.73	2	2	2	0
CNA02030	XP_566583.1	7.56E-31	1358	2.209	2	2	2	0
CNG03330	XP_572059.1	8.66E-31	864	7.986	4	4	4	0
CNK02600	XP_567860.1	9.63E-31	1172	4.01	2	2	2	0
CNN02370	XP_568705.1	2.94E-30	274	10.22	2	2	2	0
CND06010	XP_570489.1	2.97E-30	1765	2.72	2	2	2	0
CNL05050	XP_568047.1	6.53E-30	456	8.114	2	2	2	0
CNH01940	XP_572561.1	6.84E-30	236	15.68	3	2	3	0
CNG02530	XP_571997.1	9.64E-30	697	7.317	2	2	2	0
CNE03540	XP_570921.1	1.69E-29	346	9.249	2	2	2	0
CNI03690	XP_572896.1	1.76E-29	331	11.78	2	2	2	0
CNF01040	XP_571253.1	8.30E-29	471	9.766	2	2	2	0
CNF01080	XP_571254.1	1.26E-28	272	11.03	3	2	3	0
CNB04810	XP_568971.1	1.50E-28	660	6.97	2	2	2	0
CND04800	XP_570490.1	1.74E-28	217	19.82	3	3	3	0
CND04420	XP_570615.1	1.80E-28	533	6.191	2	2	2	0
CNA01710	XP_566534.1	2.67E-28	203	11.82	2	2	2	0
CNE03640	XP_570935.1	3.15E-28	275	16	2	2	2	0
CND02880	XP_570209.1	6.80E-28	546	12.45	3	3	3	0
CNJ01210	XP_567499.1	7.77E-28	228	13.16	3	3	3	0
CNI03350	XP_572873.1	9.08E-28	905	5.414	2	2	2	0
CNC02040	XP_569466.1	1.02E-27	547	6.216	2	2	2	0
CNB00580	XP_569068.1	1.50E-27	732	6.831	2	2	2	0
CNC05450	XP_569748.1	2.69E-27	304	12.5	2	2	2	0
CNM00180	XP_568373.1	2.75E-27	562	7.295	3	2	3	0
CNA00110	XP_567248.1	2.75E-27	803	3.985	2	2	2	0
CNH00870	XP_572280.1	1.03E-26	650	10.15	2	2	2	0
CNG04640	XP_572142.1	1.24E-26	477	5.031	2	2	2	0
CNC00260	XP_569400.1	2.55E-26	1033	3.001	2	2	2	0
CNE00550	XP_570766.1	2.81E-26	387	7.752	3	3	3	0
CNN01140	XP_568555.1	3.21E-26	775	3.871	2	2	2	0
CNJ01910	XP_567435.1	3.28E-26	224	14.29	2	2	2	0
CNC00460	XP_569336.1	3.39E-26	434	8.295	2	2	2	0
CNG03370	XP_572067.1	3.64E-26	761	7.49	2	2	2	0
CNB00870	XP_569094.1	3.97E-26	282	7.801	2	2	2	0
CND05820	XP_570485.1	4.99E-26	1202	2.496	2	2	2	0
CNC02750	XP_569572.1	6.46E-26	263	13.69	3	3	3	0
CNK01230	XP_567808.1	1.26E-25	249	19.28	2	2	2	0
CND00620	XP_570305.1	1.41E-25	249	10.44	2	2	2	0
CNE00770	XP_570801.1	1.56E-25	692	9.827	2	2	2	0
CNC06300	XP_569888.1	1.98E-25	493	6.897	4	3	4	0
CNA07880	XP_567135.1	2.83E-25	434	7.373	2	2	2	0
CNF01750	XP_571681.1	4.11E-25	1860	1.613	2	2	2	0
CNC05120	XP_569813.1	4.40E-25	117	31.62	2	2	2	0
CNH00570	XP_572251.1	6.41E-25	204	14.22	2	2	2	0
CNE03330	XP_570896.1	2.39E-24	863	3.244	2	2	2	0
CNH00470	XP_572239.1	3.97E-24	315	6.667	2	2	2	0
CNE00880	XP_570821.1	1.98E-23	626	4.792	3	2	3	0
CNH03570	XP_572521.1	2.09E-23	224	11.16	3	2	3	0
CNA05330	XP_566844.1	2.17E-23	642	6.698	2	2	2	0
CNE03740	XP_570947.1	3.41E-23	1102	3.176	2	2	2	0
CNG00550	XP_571761.1	3.66E-23	398	8.04	4	2	4	0
CNC01040	XP_569964.1	3.95E-23	985	2.234	2	2	2	0
CNC03170	XP_570043.1	6.53E-23	237	15.19	3	2	3	0
CNA06310	XP_566978.1	2.74E-22	867	3.345	3	2	3	0
CNA00050	XP_566438.1	1.14E-21	1084	3.321	4	3	4	0
CNG03050	XP_572002.1	1.54E-21	310	8.387	2	2	2	0
CNL05240	XP_568063.1	2.67E-21	276	13.04	2	2	2	0
CNA06280	XP_567215.1	3.91E-21	360	5.833	2	2	2	0
CNL05000	XP_568039.1	1.12E-20	453	4.636	2	2	2	0
CNF04140	XP_571709.1	1.19E-20	224	8.482	2	2	2	0
CNF00490	XP_571474.1	3.13E-20	253	13.44	2	2	2	0
CNA02310	XP_567149.1	5.47E-20	1033	3.679	2	2	2	0
CND02980	XP_570504.1	5.60E-20	606	4.455	2	2	2	0
CNE00520	XP_570760.1	9.91E-20	366	8.197	2	2	2	0
CNJ00900	XP_567470.1	9.96E-20	360	5.556	2	2	2	0
CNA01450	XP_566613.1	1.03E-19	1089	3.398	2	2	2	0
CND02250	XP_570295.1	1.35E-19	899	2.447	2	2	2	0
CNI04060	XP_572928.1	1.47E-19	319	16.93	3	2	3	0
CNM00040	XP_568390.1	1.79E-19	520	10.77	2	2	2	0
CNA05790	XP_566898.1	3.23E-19	376	5.319	2	1	2	0
CNE00660	XP_570787.1	4.91E-19	666	9.459	2	2	2	0
CND00120	XP_570358.1	8.35E-19	731	3.694	2	2	2	0
CNA06730	XP_566905.1	8.75E-19	726	2.204	2	1	2	0
CNF02380	XP_571696.1	1.20E-18	317	7.886	2	2	2	0
CNN01100	XP_568552.1	1.86E-18	1289	1.241	2	2	2	0
CNA00760	XP_566499.1	7.89E-18	666	2.703	1	1	1	0
CNB00640	XP_569074.1	1.08E-17	675	3.556	1	1	1	0
CNK00350	XP_567604.1	1.50E-17	347	5.764	1	1	1	0
CNA03240	XP_566761.1	2.07E-17	789	2.915	1	1	1	0
CNF03180	XP_571604.1	2.55E-17	325	6.462	1	1	1	0
CNG01300	XP_571813.1	3.36E-17	172	11.05	1	1	1	0
CNA05890	XP_567204.1	3.59E-17	761	3.417	2	2	2	0
CNH02370	XP_572412.1	3.75E-17	1006	2.187	2	1	2	0
CNA01520	XP_566624.1	3.98E-17	472	2.754	1	1	1	0
CND04560	XP_570610.1	4.25E-17	177	7.345	1	1	1	0
CNL04590	XP_568005.1	4.30E-17	1246	1.204	1	1	1	0
CNF01240	XP_571269.1	4.59E-17	540	10	3	3	3	0
CNB00380	XP_568779.1	5.18E-17	506	2.964	1	1	1	0
CNG00630	XP_571776.1	5.45E-17	297	5.387	1	1	1	0
CNA06460	XP_566988.1	9.13E-17	406	7.389	1	1	1	0
CNI02700	XP_572909.1	9.23E-17	582	5.326	1	1	1	0
CNJ02630	XP_567553.1	9.31E-17	777	1.673	1	1	1	0
CNN01350	XP_568594.1	1.09E-16	260	6.923	1	1	1	0
CNB01740	XP_568842.1	1.22E-16	689	2.758	1	1	1	0
CNC04110	XP_569653.1	1.38E-16	516	4.457	1	1	1	0
CNL04230	XP_567975.1	1.55E-16	495	3.838	1	1	1	0
CND03360	XP_570670.1	1.58E-16	287	5.575	1	1	1	0
CNC02880	XP_569988.1	1.60E-16	267	7.865	1	1	1	0
CNA00750	XP_566497.1	2.71E-16	206	8.738	2	1	2	0
CNI02240	XP_572881.1	2.90E-16	331	8.157	1	1	1	0
CNI03140	XP_572638.1	3.14E-16	295	6.441	1	1	1	0
CNI04410	XP_573021.1	3.40E-16	251	10.36	1	1	1	0
CNL06430	XP_568165.1	4.00E-16	776	8.892	2	2	2	0
CNL04290	XP_567980.1	4.85E-16	195	15.9	1	1	1	0
CNF03640	XP_571706.1	4.93E-16	245	9.796	1	1	1	0
CNB05050	XP_569254.1	5.41E-16	751	2.13	1	1	1	0
CND00490	XP_570317.1	5.56E-16	591	2.707	2	1	2	0
CNE01320	XP_570718.1	6.14E-16	334	7.485	1	1	1	0
CNF03560	XP_571664.1	6.77E-16	191	8.377	1	1	1	0
CNB04110	XP_569236.1	8.01E-16	296	3.378	1	1	1	0
CNI04360	XP_573022.1	8.89E-16	273	6.227	1	1	1	0
CNG00560	XP_571763.1	8.94E-16	378	4.233	1	1	1	0
CNB03210	XP_568899.1	1.00E-15	384	11.98	2	2	2	0
CNC00470	XP_569337.1	1.02E-15	259	6.95	1	1	1	0
CNI01480	XP_572818.1	1.07E-15	255	6.275	1	1	1	0
CNB05730	XP_569314.1	1.22E-15	179	11.73	1	1	1	0
CNA06980	XP_567015.1	1.39E-15	756	1.984	1	1	1	0
CNI04200	XP_572922.1	1.41E-15	224	7.589	1	1	1	0
CNB02800	XP_568868.1	1.45E-15	426	6.103	1	1	1	0
CNF04080	XP_571380.1	1.52E-15	1193	1.257	1	1	1	0
CNC06640	XP_570052.1	1.57E-15	238	6.303	1	1	1	0
CND04370	XP_570115.1	1.73E-15	264	7.576	1	1	1	0
CNE01870	XP_571223.1	1.89E-15	256	7.422	1	1	1	0
CNC00250	XP_569398.1	2.19E-15	1860	0.6989	1	1	1	0
CNJ02280	XP_567523.1	2.52E-15	563	4.796	1	1	1	0
CNA06180	XP_566969.1	3.91E-15	638	3.605	1	1	1	0
CNC00840	XP_569955.1	3.98E-15	347	4.899	1	1	1	0
CNB04680	XP_568958.1	4.15E-15	287	6.969	1	1	1	0
CNN02190	XP_568704.1	4.32E-15	773	2.07	1	1	1	0
CNF01330	XP_571559.1	4.87E-15	191	16.75	2	2	2	0
CNH02380	XP_572413.1	5.22E-15	416	2.163	2	1	2	0
CNA00060	XP_566439.1	5.84E-15	582	3.608	1	1	1	0
CNA02600	XP_566650.1	5.99E-15	247	7.287	1	1	1	0
CND06180	XP_570088.1	6.94E-15	705	3.404	1	1	1	0
CNE01160	XP_571232.1	9.39E-15	217	11.06	1	1	1	0
CNG02840	XP_571967.1	9.96E-15	246	6.911	1	1	1	0
CNC03740	XP_569607.1	1.19E-14	304	7.237	1	1	1	0
CNF03370	XP_571648.1	1.23E-14	1389	1.296	1	1	1	0
CNB01460	XP_568820.1	1.40E-14	276	7.609	2	2	2	0
CND01880	XP_570240.1	1.46E-14	479	2.923	1	1	1	0
CNB05760	XP_569317.1	1.59E-14	259	5.019	1	1	1	0
CNI02970	XP_572937.1	1.73E-14	664	2.711	1	1	1	0
CNE01700	XP_571228.1	1.75E-14	529	3.214	1	1	1	0
CNH00580	XP_572547.1	1.77E-14	720	3.194	1	1	1	0
CND03810	XP_570167.1	1.95E-14	1067	1.781	1	1	1	0
CNB01300	XP_568802.1	1.95E-14	686	4.082	1	1	1	0
CNE00970	XP_571168.1	2.18E-14	1540	1.039	1	1	1	0
CND00190	XP_570339.1	2.21E-14	574	4.181	1	1	1	0
CNN02270	XP_568715.1	2.77E-14	346	4.624	1	1	1	0
CNL04730	XP_568016.1	2.81E-14	725	3.862	1	1	1	0
CNH02950	XP_572465.1	2.84E-14	286	4.545	2	1	2	0
CNI01450	XP_572960.1	2.89E-14	483	3.106	1	1	1	0
CNA05710	XP_567242.1	3.39E-14	154	9.74	1	1	1	0
CND03520	XP_570668.1	3.55E-14	1376	1.308	1	1	1	0
CNH01600	XP_572585.1	3.64E-14	812	2.34	1	1	1	0
CNC04050	XP_569643.1	4.57E-14	283	7.42	1	1	1	0
CND01220	XP_570350.1	4.60E-14	151	9.272	1	1	1	0
CNB02090	XP_569137.1	5.25E-14	494	2.632	1	1	1	0
CNH02060	XP_572380.1	5.30E-14	475	4.632	2	2	2	0
CNA01730	XP_566538.1	5.35E-14	611	3.437	1	1	1	0
CND03650	XP_570574.1	5.72E-14	1014	1.183	1	1	1	0
CNH01200	XP_572310.1	5.96E-14	368	5.707	1	1	1	0
CNG01830	XP_571921.1	6.16E-14	357	4.762	1	1	1	0
CND00150	XP_570365.1	7.36E-14	589	3.565	1	1	1	0
CNG04680	XP_572147.1	7.59E-14	299	7.023	1	1	1	0
CNC05190	XP_569866.1	7.90E-14	1064	1.974	2	2	2	0
CNB00620	XP_569072.1	8.11E-14	1059	2.172	1	1	1	0
CNG00030	XP_571719.1	8.49E-14	635	2.362	2	1	2	0
CNL06720	XP_568191.1	9.25E-14	422	4.976	2	2	2	0
CNF02470	XP_571343.1	1.12E-13	270	6.296	1	1	1	0
CNE02400	XP_570938.1	1.13E-13	337	7.122	1	1	1	0
CNH00820	XP_572275.1	1.13E-13	330	10	2	1	2	0
CNF03330	XP_571610.1	1.15E-13	1441	1.666	1	1	1	0
CND05440	XP_570566.1	1.26E-13	553	2.17	1	1	1	0
CNM01130	XP_568406.1	1.27E-13	338	5.325	1	1	1	0
CNC05620	XP_570030.1	1.31E-13	622	1.929	1	1	1	0
CNI00690	XP_572756.1	1.62E-13	361	3.601	1	1	1	0
CNH01190	XP_572309.1	1.65E-13	1464	0.9563	2	2	2	0
CNN00630	XP_568597.1	1.79E-13	373	8.043	1	1	1	0
CNA07480	XP_567098.1	1.99E-13	965	1.036	1	1	1	0
CNN01790	XP_568682.1	2.00E-13	277	7.581	1	1	1	0
CNG02360	XP_571961.1	2.09E-13	232	9.914	1	1	1	0
CNJ01020	XP_567481.1	2.31E-13	177	7.345	1	1	1	0
CNC01750	XP_569525.1	2.32E-13	298	4.698	1	1	1	0
CNC04560	XP_569706.1	2.56E-13	427	2.81	1	1	1	0
CNG04600	XP_572138.1	2.59E-13	209	8.134	1	1	1	0
CNA07210	XP_567039.1	2.82E-13	526	3.612	1	1	1	0
CNG00230	XP_571754.1	2.85E-13	374	4.011	1	1	1	0
CNA06010	XP_566955.1	2.88E-13	375	3.2	1	1	1	0
CNB04980	XP_568990.1	2.91E-13	312	12.5	2	1	2	0
CNB03410	XP_569024.1	3.12E-13	149	13.42	1	1	1	0
CNH03830	XP_572541.1	3.20E-13	755	1.457	2	1	2	0
CNM00640	XP_568345.1	3.25E-13	742	2.561	1	1	1	0
CNE00360	XP_570735.1	3.98E-13	740	1.486	1	1	1	0
CNB04840	XP_568974.1	4.32E-13	296	4.73	1	1	1	0
CNF01000	XP_571542.1	4.48E-13	491	6.314	1	1	1	0
CNG00610	XP_571774.1	4.74E-13	1251	1.918	1	1	1	0
CNG03790	XP_572083.1	5.34E-13	744	2.554	1	1	1	0
CNE00330	XP_570733.1	5.51E-13	373	3.753	1	1	1	0
CND02660	XP_570241.1	6.86E-13	247	6.883	1	1	1	0
CNG01910	XP_571881.1	7.07E-13	304	4.605	2	1	2	0
CND03950	XP_570630.1	7.23E-13	494	4.251	1	1	1	0
CNF03890	XP_571346.1	7.97E-13	412	3.883	1	1	1	0
CNI03170	XP_572636.1	1.15E-12	254	5.512	1	1	1	0
CNG03460	XP_572031.1	1.46E-12	347	4.899	1	1	1	0
CNK02590	XP_567859.1	1.51E-12	1205	1.245	1	1	1	0
CNJ01540	XP_567334.1	1.65E-12	1063	1.035	1	1	1	0
CNG02570	XP_572005.1	1.68E-12	700	2.429	1	1	1	0
CNL05110	XP_568050.1	1.71E-12	246	6.911	1	1	1	0
CNH02430	XP_572418.1	1.97E-12	759	2.108	1	1	1	0
CNK01220	XP_567807.1	2.14E-12	391	5.371	1	1	1	0
CNC04460	XP_569696.1	2.65E-12	856	1.752	1	1	1	0
CNH00190	XP_572214.1	2.70E-12	407	2.703	1	1	1	0
CNN02330	XP_568720.1	2.86E-12	552	2.174	1	1	1	0
CNK00170	XP_567730.1	2.99E-12	448	2.679	1	1	1	0
CNF00710	XP_571243.1	3.18E-12	220	9.091	1	1	1	0
CNM01390	XP_568471.1	3.36E-12	1185	1.266	1	1	1	0
CND01800	XP_570254.1	3.71E-12	419	4.057	2	1	2	0
CNH02300	XP_572403.1	3.80E-12	223	7.623	1	1	1	0
CNG03010	XP_571994.1	3.97E-12	359	5.571	1	1	1	0
CNI01980	XP_572828.1	4.40E-12	462	4.978	1	1	1	0
CND00160	XP_570341.1	4.81E-12	411	3.163	1	1	1	0
CNM01570	XP_568334.1	4.85E-12	837	3.226	2	2	2	0
CNM01720	XP_568314.1	5.38E-12	280	4.643	1	1	1	0
CNG01080	XP_571867.1	5.59E-12	631	1.902	1	1	1	0
CNK02070	XP_567683.1	6.50E-12	757	1.849	1	1	1	0
CNH00940	XP_572288.1	8.65E-12	813	3.444	1	1	1	0
CND03960	XP_570159.1	9.11E-12	1125	0.8889	1	1	1	0
CNI03700	XP_572597.1	9.96E-12	299	4.348	1	1	1	0
CND05300	XP_570646.1	1.06E-11	262	3.435	1	1	1	0
CNE00300	XP_570727.1	1.09E-11	267	10.86	1	1	1	0
CNG01100	XP_571871.1	1.09E-11	197	7.107	1	1	1	0
CNC06710	XP_569921.1	1.57E-11	1218	0.821	1	1	1	0
CNG03660	XP_572073.1	1.79E-11	317	7.256	1	1	1	0
CNI03110	XP_572640.1	1.89E-11	1124	0.8897	1	1	1	0
CNN02320	XP_568719.1	2.32E-11	1801	1.277	1	1	1	0
CNB04540	XP_568948.1	2.59E-11	252	3.968	1	1	1	0
CNC07040	XP_569849.1	2.94E-11	489	3.681	1	1	1	0
CNB02210	XP_569150.1	3.05E-11	779	1.284	1	1	1	0
CNH01570	XP_572338.1	3.27E-11	568	4.225	1	1	1	0
CNG03860	XP_572096.1	3.81E-11	1043	0.9588	1	1	1	0
CNG00660	XP_571783.1	4.06E-11	1063	0.9407	1	1	1	0
CND03830	XP_570624.1	4.79E-11	343	3.207	1	1	1	0
CNE02470	XP_570950.1	2.39E-10	1330	1.053	1	1	1	0
CNM00590	XP_568353.1	2.94E-10	213	4.695	1	1	1	0
CNB01040	XP_569110.1	4.72E-10	1277	2.741	2	2	2	0
CNI00160	XP_572740.1	4.73E-10	675	2.963	1	1	1	0
CNB03820	XP_569028.1	4.77E-10	737	2.035	1	1	1	0
CNE01730	XP_570796.1	5.31E-10	374	4.545	1	1	1	0
CNC03060	XP_569606.1	5.56E-10	292	3.425	1	1	1	0
CNI00910	XP_572821.1	6.95E-10	713	2.384	1	1	1	0
CNC05160	XP_569863.1	7.54E-10	220	11.36	1	1	1	0
CNF00780	XP_571490.1	1.10E-09	1431	0.9783	1	1	1	0
CNL05810	XP_568114.1	1.29E-09	364	3.297	1	1	1	0
CNE01990	XP_570840.1	1.42E-09	582	2.921	1	1	1	0
CNB05520	XP_569295.1	1.44E-09	553	2.532	1	1	1	0
CND01670	XP_570274.1	1.46E-09	333	5.405	1	1	1	0
CNF00900	XP_571250.1	1.62E-09	607	1.977	1	1	1	0
CNF00130	XP_571464.1	1.76E-09	611	1.964	1	1	1	0
CND02870	XP_570464.1	2.94E-09	574	3.136	1	1	1	0
CNA06700	XP_566903.1	4.06E-09	447	7.383	1	1	1	0
CNK02700	XP_567869.1	4.89E-09	725	1.103	1	1	1	0
CNH03520	XP_572517.1	5.58E-09	621	3.704	1	1	1	0
CNK00370	XP_567606.1	8.26E-09	250	3.6	1	1	1	0
CNK03070	XP_567900.1	8.40E-09	1161	1.809	1	1	1	0
CNN00830	XP_568629.1	9.25E-09	474	4.43	1	1	1	0
CNG00470	XP_571750.1	9.35E-09	250	5.2	1	1	1	0
CNJ02090	XP_567380.1	1.02E-08	731	1.505	1	1	1	0
CNH02930	XP_572464.1	1.16E-08	174	9.195	1	1	1	0
CNB02350	XP_569006.1	1.30E-08	373	2.681	1	1	1	0
CNA05150	XP_566817.1	1.83E-08	516	7.171	1	1	1	0
CNI02500	XP_572698.1	2.62E-08	176	4.545	1	1	1	0
CNC03360	XP_569664.1	2.76E-08	444	1.802	1	1	1	0
CNK00560	XP_567620.1	2.79E-08	1058	0.8507	1	1	1	0
CNA07970	XP_567177.1	2.95E-08	316	8.228	1	1	1	0
CNA04070	XP_566753.1	3.77E-08	384	2.083	1	1	1	0
CNK01780	XP_567657.1	5.62E-08	337	2.671	1	1	1	0
CNF01560	XP_571510.1	6.01E-08	418	3.11	1	1	1	0
CNF03250	XP_571606.1	6.97E-08	367	4.087	1	1	1	0
CNI01170	XP_572707.1	6.98E-08	229	6.987	1	1	1	0
CNN01370	XP_568599.1	7.96E-08	298	7.718	1	1	1	0
CNK02310	XP_567704.1	0	763	83.62	273	75	131	142
CNE04080	XP_571062.1	0	908	73.57	301	80	168	133
CNH01310	XP_572319.1	0	971	49.64	449	66	161	288
CNJ00490	XP_567302.1	0	925	73.19	234	62	139	95
CNF03900	XP_571348.1	0	506	91.3	304	55	131	173
CND06220	XP_570549.1	0	826	62.95	177	57	90	87
CNK00070	XP_567776.1	0	834	68.94	222	56	100	122
CNJ00800	XP_567460.1	0	1149	63.71	105	52	33	72
CNJ02750	XP_567564.1	0	810	70.62	143	61	80	63
CNA03160	XP_566757.1	0	614	76.71	218	53	99	119
CNA07740	XP_567122.1	0	680	68.68	202	53	100	102
CNC06020	XP_569823.1	0	793	80.2	184	52	105	79
CNA06790	XP_566910.1	0	605	74.71	109	45	38	71
CNC02320	XP_569509.1	0	640	68.91	273	53	151	122
CNK01050	XP_567793.1	0	491	79.63	204	45	85	119
CNC02520	XP_569545.1	0	644	69.72	248	54	147	101
CND02620	XP_570245.1	0	792	71.34	170	46	86	84
CNM02070	XP_568283.1	0	773	74.51	135	57	74	61
CNA08250	XP_567067.1	0	1018	46.95	80	48	34	46
CNC00160	XP_569379.1	0	444	76.13	213	45	84	129
CNE04360	XP_571099.1	0	1438	42.98	79	48	34	45
CNF00650	XP_571482.1	0	1103	49.5	110	52	56	54
CNI02220	XP_572710.1	0	1289	52.68	84	49	42	42
CNF02280	XP_571326.1	0	540	64.07	156	43	81	75
CNF02520	XP_571590.1	0	1012	59.88	90	53	48	42
CNC05530	XP_569755.1	0	630	56.51	160	37	76	84
CNB03790	XP_569211.1	0	581	66.09	116	45	53	63
CNE04370	XP_571100.1	0	2513	28.33	63	45	21	42
CNN01680	XP_568652.1	0	798	50	134	44	76	58
CNC02510	XP_569544.1	0	819	44.32	235	46	127	108
CNF00570	XP_571472.1	0	547	70.57	250	38	121	129
CNF03530	XP_571431.1	0	928	52.91	77	39	33	44
CNM01300	XP_568462.1	0	459	70.15	222	36	102	120
CNH02910	XP_572462.1	0	538	68.22	137	43	66	71
CNJ00140	XP_567271.1	0	635	68.5	117	45	66	51
CNC03700	XP_569599.1	0	503	70.38	99	35	47	52
CNM01520	XP_568451.1	0	700	48.57	100	38	45	55
CND00180	XP_570379.1	0	1056	56.16	97	55	61	36
CNL04260	XP_567978.1	0	667	62.22	93	40	37	56
CNF03160	XP_571627.1	0	339	80.53	128	32	50	78
CNJ00950	XP_567475.1	0	713	59.33	95	32	38	57
CND00940	XP_570402.1	0	687	55.46	87	36	42	45
CNE00710	XP_570793.1	0	361	66.76	144	32	54	90
CNJ03090	XP_567389.1	0	1593	28.81	49	32	15	34
CNL06460	XP_568166.1	0	468	77.14	52	28	14	38
CNJ01920	XP_567364.1	0	363	69.7	112	32	55	57
CNA04650	XP_566845.1	0	377	77.98	161	34	96	65
CNB01310	XP_568803.1	0	775	52.9	66	30	28	38
CNA02830	XP_566689.1	0	898	60.24	75	43	44	31
CNJ00610	XP_567314.1	0	906	47.57	62	35	28	34
CND02420	XP_570261.1	0	1055	38.2	50	32	18	32
CNB01730	XP_568841.1	0	1055	42.75	66	38	36	30
CNJ00410	XP_567297.1	3.77448055798105E-316	499	67.54	71	30	31	40
CNI00710	XP_572754.1	0	706	59.63	84	32	41	43
CNH03300	XP_572500.1	0	694	76.8	82	36	50	32
CNG03490	XP_572038.1	0	338	81.36	114	28	55	59
CNN00430	XP_568570.1	0	561	74.87	107	30	50	57
CNK03170	XP_567910.1	0	323	74.3	115	28	51	64
CNC05830	XP_569804.1	0	292	88.7	84	28	36	48
CNB02380	XP_569163.1	3.52654090276484E-314	946	41.33	41	28	13	28
CNG02220	XP_571947.1	0	454	63.44	137	39	79	58
CNI03590	XP_572603.1	0	551	71.32	72	32	37	35
CNI02990	XP_573012.1	0	994	47.99	46	24	12	34
CNB04910	XP_568983.1	0	1018	51.77	74	41	46	28
CNA02370	XP_566629.1	0	934	45.5	59	37	36	23
CNF03470	XP_571419.1	2.07507571253324E-322	373	70.78	90	23	29	61
CNG03280	XP_572045.1	1.29E-289	504	66.47	53	28	18	35
CNB04050	XP_569228.1	0	556	55.58	63	28	30	33
CNA00910	XP_566518.1	0	584	65.41	52	31	22	30
CNE02210	XP_570895.1	0	618	61.65	76	29	37	39
CND00040	XP_570357.1	0	673	43.83	49	27	22	27
CNC04180	XP_570003.1	1.55E-285	591	51.78	36	24	5	31
CNB05640	XP_569307.1	1.17E-259	740	40.68	45	24	15	30
CNE00610	XP_570776.1	0	551	47.91	102	32	58	44
CNA04050	XP_566751.1	0	419	68.74	83	32	40	43
CNK02370	XP_567710.1	0	333	76.88	80	28	40	40
CNA01230	XP_566574.1	0	1015	49.26	59	35	34	25
CNG00590	XP_571769.1	2.20735586634827E-314	1021	37.81	46	26	21	25
CNL05500	XP_568086.1	1.71E-300	1885	23.87	36	26	10	26
CNK00060	XP_567775.1	1.87E-246	519	25.82	84	21	10	74
CNL03700	XP_567933.1	0	557	57.63	82	29	43	39
CND01230	XP_570348.1	0	649	46.69	88	29	55	33
CNB02610	XP_569183.1	0	989	33.47	42	27	21	21
CNH03280	XP_572498.1	0	549	59.56	79	30	48	31
CNM02410	XP_568417.1	0	492	69.72	63	28	35	28
CNL03930	XP_567951.1	0	256	87.5	152	35	89	63
CNC06260	XP_569885.1	0	349	74.5	56	24	25	31
CNF02250	XP_571553.1	1.50E-301	924	32.79	44	26	22	22
CNA01640	XP_566524.1	3.68E-299	476	58.82	62	24	29	33
CNC03080	XP_569610.1	1.47E-297	572	56.12	67	23	22	45
CNG00860	XP_571821.1	4.74E-296	477	55.77	82	24	39	43
CNI03300	XP_572867.1	3.14E-294	1355	31.29	36	25	12	24
CNH01400	XP_572328.1	1.40E-288	557	61.04	42	23	12	30
CND02450	XP_570444.1	6.83E-276	479	51.77	72	21	33	39
CNA06360	XP_566981.1	4.65E-270	250	63.2	49	22	19	30
CNA00510	XP_566478.1	3.08E-266	464	55.39	69	23	29	40
CNB05080	XP_569257.1	1.05E-236	379	70.98	27	22	6	21
CNJ02300	XP_567525.1	0	1433	32.66	46	28	26	20
CNB05110	XP_569260.1	0	355	56.62	68	24	36	32
CNB02230	XP_569152.1	3.39E-300	303	83.17	60	23	28	32
CNB02810	XP_568869.1	5.30E-297	448	65.4	70	24	37	33
CNI01160	XP_572834.1	1.03E-283	673	40.56	54	24	21	33
CNB00300	XP_568771.1	1.17E-276	359	56.55	77	20	34	43
CNI03270	XP_572631.1	6.31E-270	637	60.6	49	22	20	29
CNA01260	XP_567249.1	1.54E-267	285	83.51	47	20	17	30
CNI04340	XP_572918.1	2.00E-260	292	68.49	63	21	29	34
CNB00190	XP_568760.1	3.91E-246	345	65.8	38	19	5	33
CNE04580	XP_571149.1	7.95E-243	1144	36.36	36	22	10	26
CNB02790	XP_568867.1	4.47E-236	875	31.2	31	21	9	22
CND00750	XP_570396.1	1.32E-291	388	54.9	69	25	35	34
CNC03260	XP_569650.1	2.72E-291	447	62.86	64	23	26	38
CNK02620	XP_567862.1	3.68E-256	457	94.53	106	19	26	80
CNJ01840	XP_567357.1	7.14E-241	477	44.86	68	18	22	46
CNK00210	XP_567592.1	3.54E-238	512	46.88	28	20	7	21
CNA07650	XP_567114.1	6.40E-225	565	42.83	30	20	8	22
CNN01720	XP_568654.1	2.10E-218	182	73.63	34	19	9	25
CNC05280	XP_569717.1	3.57E-303	406	78.82	57	22	32	25
CNH01900	XP_572365.1	1.77E-295	833	33.97	44	24	22	22
CNM01290	XP_568277.1	2.05E-286	1114	28.64	35	24	16	19
CNA04700	XP_566859.1	1.21E-279	415	65.06	64	20	38	26
CNG01150	XP_571786.1	1.40E-271	748	39.3	46	23	23	23
CNH02040	XP_572378.1	1.13E-267	266	66.17	43	25	19	24
CNA07260	XP_567043.1	7.53E-265	418	59.81	46	24	23	23
CNL05310	XP_568069.1	1.55E-263	725	43.59	38	23	15	23
CNC04930	XP_569779.1	9.89E-256	454	56.39	41	20	16	25
CNA00620	XP_566486.1	3.33E-249	411	63.5	44	19	18	26
CNI01120	XP_572711.1	9.84E-233	199	47.24	66	18	22	44
CNM00840	XP_568420.1	1.16E-230	135	68.15	57	17	7	50
CNK03420	XP_567926.1	4.33E-227	269	79.18	36	19	13	23
CNK00600	XP_567624.1	2.52E-221	1601	21.3	24	18	6	18
CNB04090	XP_569234.1	4.15E-193	452	53.32	33	17	11	22
CNB01880	XP_569118.1	0	1109	33.99	44	29	24	20
CNK02380	XP_567711.1	2.19450218591987E-312	1275	20.71	54	25	35	19
CNM01080	XP_568302.1	1.42E-288	313	59.74	89	23	36	53
CNE03290	XP_570890.1	8.74E-277	952	29.41	32	22	16	16
CNJ02910	XP_567571.1	1.81E-274	2135	17.38	34	24	17	17
CNA03900	XP_566733.1	2.12E-258	1494	25.77	30	21	13	17
CNM00950	XP_568414.1	1.65E-255	453	61.37	52	20	21	31
CNK01610	XP_567835.1	2.00E-251	364	79.12	40	20	20	20
CNE01020	XP_570844.1	4.26E-245	885	29.94	28	20	9	19
CNL04470	XP_567997.1	1.27E-228	466	59.66	42	18	20	22
CNA04610	XP_566837.1	5.95E-228	379	49.08	53	18	18	35
CNA03330	XP_566660.1	1.97E-223	129	55.81	100	17	25	75
CNA06000	XP_566954.1	2.12E-222	2333	13.72	28	21	11	17
CNC04200	XP_569667.1	1.90E-218	104	77.88	43	16	3	40
CNC02870	XP_569583.1	1.02E-217	328	72.26	47	18	21	26
CNA03810	XP_566719.1	2.45E-214	682	33.58	35	17	12	23
CNE02120	XP_570878.1	9.33E-206	507	46.94	31	18	12	19
CNF02480	XP_571345.1	3.02E-205	401	51.62	54	16	20	34
CNC05360	XP_569733.1	2.75E-204	304	53.29	48	17	22	26
CNA02980	XP_566714.1	7.01E-201	220	63.64	32	16	9	23
CNG01260	XP_571806.1	1.00E-176	688	39.97	28	17	10	18
CNA05470	XP_566870.1	5.66E-307	694	47.26	49	23	33	16
CND04540	XP_570102.1	4.42E-295	1054	34.72	40	25	24	16
CNC02380	XP_569520.1	9.17E-257	507	72.19	38	20	21	17
CNJ01680	XP_567345.1	3.92E-246	624	40.54	40	21	17	23
CNB02670	XP_568854.1	3.22E-230	570	41.93	32	17	12	20
CNF02720	XP_571601.1	1.46E-225	161	72.05	23	19	4	19
CNC05990	XP_569980.1	6.63E-213	138	66.67	41	15	6	35
CNE04440	XP_571114.1	9.19E-211	416	52.64	45	17	24	21
CND06290	XP_570078.1	2.27E-209	395	62.03	41	17	14	27
CNC07160	XP_569844.1	1.72E-194	504	50.6	35	15	10	25
CNI02880	XP_572653.1	1.31E-183	1249	20.26	29	16	13	16
CNC06440	XP_569900.1	7.01E-171	558	37.63	22	15	3	19
CNL06340	XP_568158.1	0	714	46.36	77	34	56	21
CNE05040	XP_571033.1	0	676	37.43	155	25	121	34
CNE03040	XP_570853.1	2.48E-262	1079	21.41	34	23	20	14
CNG03100	XP_572013.1	2.23E-254	336	52.98	46	22	25	21
CNB01650	XP_568834.1	1.17E-245	522	60.73	43	20	27	16
CNG02350	XP_571960.1	3.26E-239	1671	24.48	26	20	10	16
CNI03160	XP_572931.1	4.87E-227	630	39.37	33	21	15	18
CNL06670	XP_568244.1	2.05E-216	452	49.56	50	16	27	23
CNA04240	XP_566768.1	1.01E-206	544	52.02	34	17	15	19
CNG02560	XP_572003.1	1.86E-205	410	51.22	42	16	10	32
CNA01310	XP_566587.1	1.02E-203	824	27.18	23	15	7	16
CNC00990	XP_569417.1	4.53E-200	237	62.87	39	15	15	24
CND01770	XP_570260.1	1.44E-196	125	77.6	44	16	14	30
CNK02340	XP_567707.1	7.42E-195	350	59.14	35	17	12	23
CNK00760	XP_567639.1	4.27E-194	485	39.18	49	16	28	21
CNK00760	XP_567638.1	4.58E-194	477	39.62	50	16	29	21
CNA04280	XP_566776.1	1.31E-192	523	46.65	27	16	10	17
CNC04590	XP_569712.1	3.00E-189	286	58.74	38	14	14	24
CNA02580	XP_566646.1	2.02E-187	416	45.19	26	14	5	21
CNA08080	XP_567187.1	7.15E-187	167	64.67	25	14	6	19
CNC06430	XP_569899.1	7.94E-182	419	50.84	27	16	7	20
CNC06100	XP_569872.1	1.17E-180	161	57.76	28	15	8	20
CNB01290	XP_568801.1	8.31E-179	196	56.63	55	14	16	39
CNG04350	XP_572110.1	4.70E-178	592	34.63	21	15	6	15
CNJ00590	XP_567312.1	6.26E-172	733	25.92	31	15	11	20
CNI03050	XP_572643.1	0	194	64.95	67	25	49	18
CNH01850	XP_572360.1	7.43E-253	333	69.67	36	20	21	15
CNI00240	XP_572730.1	2.35E-238	283	55.12	32	20	17	15
CND02630	XP_570243.1	2.59E-227	377	65.52	62	17	35	27
CNE01510	XP_570761.1	1.05E-226	553	39.06	28	20	13	15
CNB00560	XP_569066.1	8.36E-224	139	71.94	46	19	23	23
CNB04710	XP_569034.1	1.36E-211	325	62.46	39	18	18	21
CNM01760	XP_568478.1	1.18E-207	1005	22.69	22	17	8	14
CNK00280	XP_567598.1	1.33E-203	532	34.4	25	16	8	17
CNI00720	XP_572809.1	4.64E-202	1132	20.23	26	17	12	14
CNK01960	XP_567673.1	5.13E-195	567	41.09	22	15	8	14
CNL06390	XP_568161.1	1.21E-194	459	49.24	21	16	8	13
CNG00600	XP_571771.1	8.52E-193	422	59.48	36	16	13	23
CND03070	XP_570190.1	3.15E-188	365	58.9	35	15	17	18
CNJ02060	XP_567378.1	7.67E-188	378	53.17	33	15	11	22
CNK01590	XP_567833.1	4.20E-182	838	37.35	24	18	10	14
CNN00220	XP_568531.1	2.73E-180	151	84.11	29	14	9	20
CNB01200	XP_568793.1	1.13E-179	358	69.83	36	15	12	24
CNA06290	XP_566976.1	3.49E-177	715	32.73	21	13	6	15
CNF04770	XP_571442.1	1.99E-175	636	32.86	23	14	4	19
CND03280	XP_570512.1	2.55E-173	208	64.42	23	13	3	20
CNC01700	XP_569517.1	2.78E-171	510	38.43	32	15	11	21
CNI02040	XP_572656.1	8.10E-170	342	56.43	26	13	10	16
CNI01750	XP_572966.1	3.91E-169	532	29.32	55	13	1	54
CNC00920	XP_569406.1	3.47E-165	451	46.12	24	14	9	15
CNM01550	XP_568336.1	2.56E-161	464	41.16	26	14	11	15
CNA06200	XP_567206.1	5.32E-154	263	45.63	25	14	6	19
CNE05350	XP_571061.1	7.18E-154	375	60	28	13	5	23
CNA04310	XP_566782.1	1.01E-148	373	57.64	23	13	6	17
CNH02890	XP_572460.1	0	1113	33.33	46	29	31	15
CNN00070	XP_568516.1	1.15E-266	1446	18.74	31	22	19	12
CNE00210	XP_571083.1	7.23E-265	316	69.62	46	19	24	22
CNI01180	XP_572836.1	1.80E-253	515	55.53	35	19	21	14
CND00240	XP_570337.1	6.84E-245	431	53.83	37	20	17	20
CND03820	XP_570166.1	3.34E-242	1402	28.39	23	18	11	12
CNA01850	XP_566553.1	1.53E-238	519	46.44	38	18	22	16
CNE05000	XP_571026.1	4.50E-232	251	80.08	73	18	39	34
CNB02690	XP_568856.1	3.00E-224	475	41.47	49	17	29	20
CND01490	XP_570285.1	1.40E-209	154	92.86	105	15	50	55
CNA02940	XP_566708.1	2.01E-193	516	41.09	31	15	14	17
CNI01990	XP_572841.1	1.05E-188	552	34.42	21	15	6	15
CNE02310	XP_570926.1	2.50E-186	279	60.57	42	13	18	24
CNB01230	XP_568796.1	1.03E-178	179	55.87	56	13	18	38
CNG00490	XP_571753.1	1.77E-176	1190	17.06	28	16	15	13
CNN02130	XP_568693.1	5.85E-176	357	61.62	49	13	14	35
CNJ02260	XP_567521.1	2.54E-171	139	68.35	32	12	9	23
CND01200	XP_570408.1	2.65E-170	491	36.86	25	16	12	13
CNH01270	XP_572317.1	4.98E-170	314	64.65	24	14	9	15
CNJ02970	XP_567576.1	4.04E-169	640	35.47	50	15	29	21
CNA04370	XP_566793.1	1.59E-167	358	47.77	23	13	5	18
CNK02240	XP_567698.1	2.82E-166	390	43.08	29	15	9	20
CNB04580	XP_568950.1	7.70E-166	193	61.14	25	13	6	19
CNA07520	XP_567102.1	2.18E-161	508	40.55	17	13	3	14
CNG00300	XP_571764.1	1.85E-159	312	40.06	45	13	20	25
CNF00890	XP_571503.1	1.84E-158	1080	22.5	23	13	7	16
CNF02150	XP_571539.1	5.63E-158	111	100	58	12	10	48
CNA05510	XP_566876.1	2.09E-157	482	49.59	21	13	6	15
CND03460	XP_570671.1	4.72E-151	190	52.63	21	12	4	17
CNG03070	XP_572006.1	3.30E-149	479	42.17	27	13	9	18
CNB01800	XP_569051.1	1.60E-147	134	68.66	49	12	5	44
CND01820	XP_570250.1	5.04E-146	423	34.28	13	13	1	12
CNA01050	XP_566539.1	1.79E-145	379	46.7	27	13	5	22
CNH01040	XP_572296.1	1.14E-142	175	74.29	22	12	3	19
CNC01070	XP_569428.1	6.67E-241	1047	27.89	27	18	16	11
CNH02450	XP_572420.1	2.95E-228	546	42.49	26	19	14	12
CNA05200	XP_566825.1	6.48E-213	630	40.48	30	18	18	12
CNE04270	XP_571081.1	1.60E-209	870	23.91	21	16	9	12
CNF04450	XP_571697.1	1.51E-197	413	55.69	33	15	14	19
CNA00560	XP_566483.1	2.88E-196	238	76.05	42	15	24	18
CNB03530	XP_569188.1	9.43E-187	486	51.03	27	15	15	12
CNE00750	XP_570799.1	3.66E-183	288	50.35	29	15	13	16
CND00700	XP_570386.1	4.03E-178	429	50.12	27	17	11	16
CND02960	XP_570503.1	7.66E-170	143	70.63	33	13	11	22
CNM01180	XP_568431.1	4.80E-169	349	41.55	29	12	12	17
CNB02750	XP_568864.1	6.36E-169	140	65	30	13	9	21
CNB03930	XP_569326.1	5.52E-165	414	45.89	30	15	14	16
CNC01930	XP_569442.1	1.03E-163	625	36	22	15	8	14
CND02790	XP_570220.1	2.93E-162	151	62.91	27	15	11	16
CNA06950	XP_567012.1	6.33E-161	111	63.06	46	11	6	40
CNN00190	XP_568731.1	3.37E-156	1280	18.44	14	12	3	11
CND04070	XP_570152.1	5.94E-154	534	30.9	22	12	6	16
CNB04350	XP_569031.1	7.75E-153	340	49.41	39	12	14	25
CNB01420	XP_568814.1	1.28E-149	547	34.37	21	12	7	14
CNE02160	XP_570885.1	7.77E-146	193	50.26	24	13	6	18
CNI01300	XP_572683.1	4.38E-143	312	55.77	21	12	6	15
CNA06350	XP_566980.1	1.50E-139	109	77.06	38	11	6	32
CNF04730	XP_571615.1	1.88E-139	116	62.93	31	11	10	21
CNL06030	XP_568231.1	4.19E-136	563	32.15	22	12	8	14
CNC05330	XP_569727.1	3.71E-135	186	53.76	21	12	2	19
CNC01400	XP_569463.1	1.15E-132	470	43.19	21	12	7	14
CNE03060	XP_571207.1	1.60E-131	235	52.77	22	14	9	13
CND03850	XP_570634.1	1.79E-128	370	45.68	18	11	6	12
CNG03720	XP_572078.1	1.23E-126	208	47.12	19	11	5	14
CNM01460	XP_568453.1	8.31E-121	167	90.42	15	11	1	14
CNF02530	XP_571589.1	4.94065645841247E-324	893	38.41	48	24	35	13
CNN01550	XP_568632.1	1.34E-280	429	60.84	51	23	37	14
CNE04020	XP_571052.1	7.58E-245	684	49.27	32	21	21	11
CNM00360	XP_568366.1	8.03E-233	413	51.33	34	18	20	14
CNM01170	XP_568429.1	5.64E-230	1155	27.1	25	19	15	10
CND05840	XP_570114.1	3.11E-211	511	48.53	34	16	20	14
CND02730	XP_570231.1	2.31E-197	405	44.69	25	15	14	11
CND05160	XP_570059.1	1.14E-190	601	44.26	32	16	16	16
CNC06880	XP_569857.1	9.54E-183	385	55.58	28	14	11	17
CNA07200	XP_567037.1	1.40E-182	442	40.72	52	14	36	16
CNC03540	XP_569686.1	2.54E-182	307	64.17	32	14	18	14
CNG00170	XP_571745.1	2.46E-179	1409	15.12	18	15	8	10
CNH02830	XP_572454.1	1.43E-175	409	46.94	36	13	16	20
CNJ01080	XP_567487.1	1.52E-173	914	22.21	22	14	8	14
CNF00630	XP_571714.1	1.43E-171	320	50.94	58	12	28	30
CNK03140	XP_567904.1	1.64E-169	458	51.97	20	14	7	13
CNC03120	XP_569615.1	3.48E-169	1545	14.11	27	14	17	10
CND02780	XP_570222.1	1.06E-166	237	48.1	33	13	13	20
CNM01150	XP_568404.1	2.09E-161	444	73.2	24	12	9	15
CNB00990	XP_569105.1	4.30E-155	455	23.3	38	11	15	23
CNK02330	XP_567706.1	5.26E-155	343	69.68	22	11	4	18
CNJ02270	XP_567522.1	3.34E-153	510	39.22	16	12	6	10
CNJ03110	XP_567390.1	1.02E-150	155	50.32	30	12	7	23
CNK00130	XP_567781.1	3.02E-150	233	66.95	22	13	10	12
CND04770	XP_570493.1	1.76E-149	536	33.02	21	11	8	13
CNE01910	XP_570824.1	3.50E-148	107	67.29	14	12	3	11
CNK03230	XP_567915.1	5.16E-146	205	44.39	32	12	12	20
CNN01460	XP_568613.1	9.49E-145	357	43.98	18	11	4	14
CNA00820	XP_566509.1	7.97E-144	547	44.61	35	10	15	20
CNC01860	XP_569553.1	1.20E-142	293	48.81	22	11	7	15
CND01070	XP_570308.1	3.42E-139	411	46.23	22	12	10	12
CNH00920	XP_572287.1	1.18E-138	592	31.76	22	12	2	20
CNF04150	XP_571691.1	2.26E-138	256	40.23	21	13	8	13
CND05400	XP_570147.1	1.82E-135	158	43.67	24	10	3	21
CNA01100	XP_567088.1	3.80E-135	344	44.48	21	12	10	11
CNB02360	XP_569162.1	3.23E-133	216	49.07	21	12	4	17
CNL03960	XP_568209.1	9.24E-132	255	60.78	22	13	7	15
CNE04190	XP_571073.1	1.10E-128	398	38.19	16	10	2	14
CNB01020	XP_569108.1	7.89E-125	472	36.02	21	11	5	16
CNA02270	XP_566619.1	3.16E-124	762	24.02	18	10	3	15
CNB05510	XP_569294.1	3.62E-123	156	58.33	24	10	8	16
CND01340	XP_570426.1	3.69E-117	104	79.81	15	11	1	14
CNC00350	XP_569415.1	2.91E-113	154	51.95	17	11	4	13
CNA05060	XP_566797.1	6.02E-205	411	60.1	29	15	19	10
CNC01680	XP_569513.1	1.88E-194	832	31.49	25	15	15	10
CNK02100	XP_567686.1	1.19E-188	265	59.62	24	14	14	10
CNJ02730	XP_567562.1	1.99E-175	274	55.84	28	16	18	10
CNF04660	XP_571613.1	9.60E-175	778	27.63	29	14	16	13
CNB01150	XP_568789.1	2.38E-174	547	29.43	22	13	12	10
CNB03870	XP_569216.1	1.47E-168	896	23.88	18	13	8	10
CNB00720	XP_569081.1	4.01E-165	398	55.28	27	15	15	12
CNM02110	XP_568282.1	3.37E-163	604	28.81	25	14	14	11
CNN01030	XP_568544.1	1.29E-158	370	41.08	46	13	18	28
CNA02450	XP_566645.1	4.36E-154	365	48.77	21	13	10	11
CND02340	XP_570443.1	2.99E-148	814	31.2	22	12	11	11
CNF00670	XP_571241.1	9.44E-146	150	48.67	30	10	8	22
CNA05040	XP_566792.1	3.36E-145	1136	20.51	21	13	12	9
CNG02590	XP_572010.1	1.18E-142	1053	21.46	15	11	6	9
CNC05760	XP_569796.1	1.82E-140	553	25.68	40	10	19	21
CNM01020	XP_568309.1	1.46E-135	205	52.68	29	10	8	21
CNF00730	XP_571244.1	2.19E-134	699	18.74	27	10	9	18
CND06280	XP_570550.1	7.50E-134	61	63.93	24	9	5	19
CNA04640	XP_566843.1	6.88E-131	371	49.06	26	9	11	15
CNK03240	XP_567751.1	1.15E-130	167	56.29	24	9	2	22
CNN00440	XP_568572.1	3.00E-130	802	25.19	26	11	13	13
CNH03390	XP_572508.1	5.13E-130	719	25.73	16	11	7	9
CND05490	XP_570144.1	2.92E-127	461	37.31	20	12	7	13
CNE02830	XP_570994.1	1.12E-126	280	53.57	28	9	7	21
CNF01650	XP_571499.1	5.42E-120	147	42.86	24	10	7	17
CNC00310	XP_569409.1	6.37E-120	114	90.35	18	9	2	16
CNN01570	XP_568637.1	1.66E-117	577	25.65	18	10	8	10
CNJ00180	XP_567275.1	2.46E-114	287	35.54	16	9	7	9
CNI01540	XP_572968.1	4.25E-114	534	20.41	39	9	1	38
CND06300	XP_570076.1	3.17E-110	567	20.11	17	10	6	11
CND04880	XP_570077.1	1.30E-109	693	24.82	19	10	8	11
CNC04130	XP_569657.1	6.93E-108	591	24.7	14	9	5	9
CNA07570	XP_567107.1	1.08E-100	136	55.15	15	9	2	13
CNK02030	XP_567679.1	3.54E-235	1558	20.03	25	18	17	8
CNL03990	XP_567955.1	5.37E-229	379	58.84	60	22	50	10
CNC00660	XP_569356.1	3.72E-221	727	35.21	30	17	20	10
CNC05510	XP_569753.1	1.24E-196	254	49.21	33	13	22	11
CNA02290	XP_566621.1	1.30E-191	1094	21.66	23	15	13	10
CND03390	XP_570172.1	1.86E-182	294	68.37	31	15	20	11
CNM00900	XP_568317.1	1.38E-177	867	21.68	33	12	25	8
CNJ00260	XP_567283.1	1.88E-174	357	52.66	40	13	27	13
CNH03230	XP_572492.1	4.17E-173	964	26.97	25	15	16	9
CNE01130	XP_570701.1	9.01E-168	556	41.37	20	14	11	9
CNC03380	XP_569666.1	1.02E-158	843	18.27	45	13	31	14
CNL05470	XP_568084.1	2.93E-152	382	40.84	18	13	10	8
CNA04600	XP_566835.1	4.15E-149	441	24.49	20	10	7	13
CNI01590	XP_572672.1	3.63E-147	225	67.56	21	10	10	11
CNC02850	XP_569579.1	4.31E-147	335	48.36	23	11	10	13
CNE02440	XP_570946.1	7.72E-147	538	29.37	19	12	8	11
CNM01150	XP_568405.1	6.96E-146	426	72.07	23	11	10	13
CNC04420	XP_569694.1	4.28E-145	466	31.55	17	11	6	11
CNF01260	XP_571270.1	3.99E-143	371	51.48	17	11	7	10
CND03740	XP_570189.1	4.85E-139	353	49.01	19	12	7	12
CNC06590	XP_569949.1	1.12E-138	365	40.82	19	12	10	9
CNE03920	XP_571019.1	1.38E-138	226	47.35	32	11	13	19
CNA05650	XP_566887.1	2.15E-138	438	28.31	35	10	18	17
CNH00170	XP_572212.1	3.40E-138	271	54.98	17	11	8	9
CNB04310	XP_568930.1	6.32E-137	404	41.58	29	11	16	13
CNL04900	XP_568032.1	2.56E-136	228	44.3	23	9	13	10
CNA00350	XP_566467.1	7.41E-136	350	50	22	10	9	13
CNC06400	XP_569896.1	8.75E-135	586	29.01	17	10	9	8
CNJ03290	XP_567409.1	3.41E-134	405	37.78	23	12	14	9
CNC03500	XP_569680.1	1.61E-133	313	49.52	22	10	12	10
CNB00570	XP_569067.1	2.17E-133	138	50	26	13	13	13
CND05140	XP_570501.1	1.38E-131	438	38.81	19	12	9	10
CNA04780	XP_566873.1	5.81E-129	315	40.32	24	10	14	10
CNI01090	XP_572717.1	3.58E-127	194	37.63	23	9	9	14
CNN01950	XP_568677.1	3.40E-126	933	35.05	16	10	6	10
CNE02610	XP_570963.1	1.27E-123	152	80.92	21	9	5	16
CNG04230	XP_572090.1	1.39E-121	137	64.23	17	8	2	15
CNL05670	XP_568101.1	3.44E-119	103	60.19	23	9	12	11
CNK00200	XP_567591.1	6.83E-119	337	46.29	17	9	7	10
CNA03290	XP_566651.1	1.11E-118	585	24.44	12	10	4	8
CNI01560	XP_572814.1	1.11E-116	138	36.23	15	8	1	14
CNG02920	XP_571980.1	1.99E-112	150	48	20	9	5	15
CNM01420	XP_568458.1	3.00E-112	110	77.27	20	8	3	17
CNC06280	XP_569886.1	4.00E-112	149	65.77	34	8	7	27
CNI03480	XP_572880.1	8.02E-110	355	30.7	19	9	3	16
CNE00040	XP_570692.1	1.22E-108	445	30.11	22	8	8	14
CNK02900	XP_567885.1	2.01E-108	130	49.23	19	8	5	14
CNK02960	XP_567891.1	4.39E-107	202	45.54	16	8	2	14
CNA01180	XP_566563.1	1.61E-106	618	22.33	12	8	1	11
CNF01800	XP_571516.1	4.31E-106	470	13.83	35	9	24	11
CNC03420	XP_569674.1	1.41E-105	223	45.29	26	9	10	16
CNA02570	XP_566644.1	6.74E-100	718	22.28	14	9	5	9
CNA07980	XP_567178.1	1.62E-96	113	61.06	20	8	4	16
CNB00550	XP_569065.1	2.60E-95	131	42.75	22	8	3	19
CNJ01560	XP_567335.1	9.21E-95	267	34.83	18	9	5	13
CNL05070	XP_568049.1	3.04E-92	524	17.56	11	9	3	8
CNH02650	XP_572438.1	5.64E-89	421	41.81	12	9	2	10
CNB05030	XP_569252.1	1.30E-88	133	54.89	15	9	3	12
CNK01540	XP_567828.1	6.17E-75	537	24.77	12	8	4	8
CNL06310	XP_568155.1	7.34E-72	443	22.8	9	8	1	8
CNE01310	XP_570716.1	1.40E-200	1031	24.35	22	14	15	7
CNA06750	XP_566906.1	4.58E-185	1147	18.66	21	15	13	8
CNJ00130	XP_567270.1	2.60E-177	1003	21.83	24	15	17	7
CNL05710	XP_568105.1	7.55E-176	1162	19.88	20	15	11	9
CNB04880	XP_568980.1	1.59E-173	259	50.58	36	14	22	14
CNG02080	XP_571914.1	8.85E-171	333	44.14	25	12	17	8
CNI02650	XP_572999.1	6.67E-170	448	31.7	27	12	16	11
CNA00990	XP_566529.1	6.87E-162	484	37.81	20	12	12	8
CNC01910	XP_569564.1	1.45E-154	733	29.2	25	12	15	10
CNE03020	XP_570849.1	6.30E-152	438	34.7	21	11	11	10
CNE04030	XP_571054.1	5.10E-148	373	41.55	25	12	17	8
CNB00480	XP_569057.1	6.58E-143	772	20.85	18	11	9	9
CNC01110	XP_569957.1	4.41E-142	270	40.74	17	10	9	8
CNC03310	XP_569658.1	2.45E-140	585	27.86	17	11	9	8
CNB02030	XP_569133.1	1.15E-139	328	40.24	20	10	12	8
CND02140	XP_570212.1	6.29E-137	660	28.48	19	10	9	10
CNG03630	XP_572068.1	4.25E-136	1978	7.432	16	12	8	8
CNJ00430	XP_567298.1	2.31E-133	641	19.81	16	10	6	10
CNI01880	XP_572662.1	1.92E-132	577	30.16	25	10	16	9
CNJ01150	XP_567493.1	2.28E-131	763	21.1	25	11	15	10
CNG02800	XP_571944.1	4.95E-131	435	42.99	19	10	10	9
CNG02310	XP_572184.1	2.01E-130	834	20.26	12	10	5	7
CNC04750	XP_569734.1	1.14E-128	430	28.84	15	11	8	7
CNL06240	XP_568149.1	1.27E-128	460	25.87	15	10	5	10
CND05770	XP_570494.1	5.43E-128	346	27.75	20	9	10	10
CNK01130	XP_567799.1	1.32E-127	1267	15.23	13	12	6	7
CNE01720	XP_570794.1	1.70E-124	477	33.33	16	9	9	7
CNJ02540	XP_567545.1	1.63E-122	138	49.28	23	13	12	11
CNA02700	XP_566667.1	2.11E-121	560	27.68	14	9	7	7
CNA06560	XP_566996.1	6.48E-120	315	44.44	11	9	4	7
CNE04200	XP_571074.1	2.14E-119	400	30.25	16	10	7	9
CNG03480	XP_572035.1	1.72E-118	280	37.86	21	10	12	9
CND02900	XP_570206.1	2.71E-116	706	23.94	17	10	8	9
CNG01660	XP_571886.1	1.67E-115	1130	13.01	21	9	11	10
CNB02430	XP_569168.1	3.26E-115	2611	5.745	13	10	6	7
CNG03130	XP_572020.1	3.84E-115	464	34.27	20	9	9	11
CNA02670	XP_566661.1	6.68E-114	267	46.07	19	9	8	11
CNL05600	XP_568096.1	3.17E-113	394	32.49	32	8	11	21
CNF02400	XP_571337.1	1.46E-112	1210	12.89	13	10	6	7
CNC02550	XP_569548.1	5.80E-110	266	39.85	26	9	13	13
CNE03970	XP_571195.1	6.44E-110	512	25.59	14	10	6	8
CNA03420	XP_566674.1	2.94E-109	433	29.79	11	9	3	8
CNA03740	XP_566707.1	1.53E-108	1203	11.22	10	8	3	7
CNB04230	XP_569246.1	1.40E-107	914	15.43	18	11	9	9
CNC01950	XP_569446.1	1.30E-106	233	64.38	18	9	9	9
CND03570	XP_570202.1	1.41E-105	476	37.61	15	10	4	11
CNF04250	XP_571705.1	3.44E-105	606	20.46	11	7	1	10
CNB01760	XP_568844.1	1.77E-104	257	49.42	11	9	3	8
CNG01640	XP_571882.1	2.72E-104	660	29.55	15	9	5	10
CND05030	XP_570423.1	3.51E-103	505	26.53	9	8	2	7
CNI01890	XP_572973.1	1.09E-101	997	16.05	12	9	4	8
CNI02460	XP_572859.1	2.10E-100	552	25.18	11	9	3	8
CNJ01460	XP_567326.1	7.89E-100	480	34.79	16	9	8	8
CNA01420	XP_566607.1	1.44E-99	459	28.76	15	9	5	10
CNE02090	XP_570872.1	2.97E-99	204	72.06	16	7	2	14
CND05910	XP_570540.1	4.50E-99	126	66.67	16	8	3	13
CNG01200	XP_571794.1	9.56E-98	697	20.52	10	7	2	8
CNF03240	XP_571625.1	2.09E-97	669	20.93	15	8	6	9
CNG00140	XP_571732.1	1.08E-96	551	27.4	12	9	4	8
CNB03500	XP_569185.1	4.33E-94	142	55.63	13	7	1	12
CNL04110	XP_567965.1	5.92E-94	502	24.7	14	7	5	9
CNL03790	XP_568203.1	1.29E-93	324	26.85	19	7	3	16
CNG04540	XP_572134.1	5.23E-93	484	21.49	14	8	6	8
CNK01420	XP_567820.1	1.97E-92	590	21.53	11	8	4	7
CNG04220	XP_572088.1	1.54E-91	144	48.61	13	7	1	12
CNC00420	XP_569332.1	3.97E-91	477	26.83	18	7	9	9
CNA06630	XP_567002.1	1.98E-88	224	50.45	10	7	1	9
CNA06500	XP_566991.1	2.37E-85	153	41.83	9	7	2	7
CNC03020	XP_569600.1	7.24E-85	364	31.04	11	7	3	8
CNC03850	XP_569623.1	1.02E-83	632	19.15	9	8	2	7
CNH00670	XP_572260.1	1.30E-82	411	25.06	10	7	3	7
CNK03100	XP_567903.1	1.34E-82	138	50.72	14	7	1	13
CNF01540	XP_571485.1	5.50E-82	757	22.19	11	8	2	9
CNB02660	XP_568853.1	1.34E-76	488	21.93	10	7	3	7
CNH01250	XP_572315.1	4.12E-76	534	29.78	10	7	1	9
CND03770	XP_570636.1	1.34E-75	63	71.43	13	7	3	10
CNA02920	XP_566706.1	1.02E-73	911	12.84	10	7	2	8
CNJ00680	XP_567450.1	7.74E-73	621	23.03	10	8	2	8
CND04480	XP_570598.1	1.00E-71	172	40.12	11	8	2	9
CNJ00460	XP_567299.1	1.00E-167	448	43.97	24	13	15	9
CND01160	XP_570418.1	1.96E-164	865	19.77	18	12	11	7
CNL06530	XP_568174.1	1.98E-164	1053	21.84	15	13	9	6
CNA04420	XP_566802.1	3.45E-159	615	37.07	15	13	9	6
CNB01090	XP_569115.1	1.72E-154	1228	17.43	13	12	7	6
CNA05600	XP_566883.1	3.56E-150	692	18.5	30	13	21	9
CNF00080	XP_571463.1	1.64E-142	2079	8.706	16	12	10	6
CNF04240	XP_571695.1	9.14E-141	397	46.85	20	11	14	6
CNE01390	XP_570734.1	4.03E-140	600	30.17	14	11	8	6
CNA04920	XP_566932.1	3.90E-138	443	31.38	18	10	10	8
CND03940	XP_570632.1	4.01E-134	921	19	21	10	14	7
CNA07500	XP_567100.1	1.34E-133	406	25.62	17	9	8	9
CNM02490	XP_568254.1	1.02E-128	1502	13.45	14	11	8	6
CNL06300	XP_568154.1	1.28E-126	191	74.35	23	9	8	15
CNG02630	XP_572019.1	9.09E-126	216	43.52	16	10	10	6
CNG03240	XP_572037.1	1.92E-121	200	55	22	9	14	8
CNH01730	XP_572348.1	2.90E-119	295	47.12	16	10	10	6
CNF03460	XP_571417.1	2.98E-109	475	34.74	15	8	7	8
CND04310	XP_570121.1	2.75E-108	331	27.19	18	9	11	7
CNL05140	XP_568054.1	7.71E-107	831	18.65	14	8	8	6
CNC06990	XP_569829.1	4.50E-106	165	59.39	23	8	9	14
CNB02200	XP_569149.1	1.04E-105	507	36.49	23	8	11	12
CNJ03370	XP_567416.1	8.93E-104	175	36	17	9	7	10
CND06120	XP_570519.1	1.47E-101	852	15.73	10	8	4	6
CNA00480	XP_566476.1	2.03E-97	548	23.72	12	9	6	6
CNK00110	XP_567779.1	5.04E-97	314	36.94	14	8	6	8
CNH02730	XP_572446.1	2.48E-93	452	23.45	16	7	7	9
CNA01910	XP_566567.1	9.90E-92	808	17.7	10	8	4	6
CNN01940	XP_568675.1	3.23E-90	480	18.96	14	7	6	8
CNA07960	XP_567176.1	3.64E-90	66	63.64	10	8	3	7
CNA06870	XP_566916.1	9.77E-88	482	23.24	10	7	4	6
CNC04310	XP_569683.1	5.95E-86	798	14.54	12	7	4	8
CNJ02040	XP_567376.1	7.52E-86	375	32	11	6	5	6
CNC05040	XP_569799.1	2.47E-85	179	59.22	16	6	5	11
CNL04890	XP_568031.1	5.95E-84	212	49.53	34	6	5	29
CNB02420	XP_569167.1	1.05E-83	142	58.45	17	7	6	11
CNH00340	XP_572226.1	3.53E-83	630	18.41	10	7	3	7
CNF01480	XP_571289.1	1.94E-81	129	69.77	12	6	2	10
CND04250	XP_570588.1	5.78E-81	724	17.96	12	9	5	7
CND05520	XP_570545.1	9.69E-80	925	12.97	10	8	4	6
CNM01100	XP_568300.1	1.71E-79	688	22.38	7	7	1	6
CNA04670	XP_566849.1	1.61E-77	348	30.46	13	7	7	6
CNH01530	XP_572335.1	1.73E-77	596	19.13	17	7	6	11
CNA07490	XP_567099.1	2.47E-76	127	37.01	13	7	2	11
CND05740	XP_570498.1	1.16E-74	753	13.94	9	8	3	6
CNM02320	XP_568413.1	1.33E-74	199	32.66	11	8	3	8
CNE00820	XP_570808.1	5.34E-74	309	43.37	11	7	4	7
CNG04310	XP_572103.1	2.62E-69	796	12.44	8	6	2	6
CNC00190	XP_569386.1	1.09E-68	140	48.57	11	6	2	9
CNL04140	XP_567969.1	3.30E-68	518	19.11	7	6	1	6
CNA05160	XP_566819.1	4.52E-68	76	52.63	13	6	1	12
CNC05260	XP_569713.1	1.57E-66	100	44	11	6	2	9
CNA01360	XP_566597.1	3.61E-65	1994	5.968	8	6	1	7
CNH02010	XP_572375.1	3.08E-174	1096	21.9	21	17	16	5
CNF04720	XP_571614.1	6.26E-171	590	41.19	20	15	15	5
CNC05900	XP_569814.1	1.21E-157	1344	14.29	19	14	13	6
CNA00530	XP_566480.1	6.00E-148	530	46.04	20	12	14	6
CNA00740	XP_566493.1	6.20E-142	858	21.56	14	11	8	6
CNN01260	XP_568571.1	2.30E-136	997	14.44	22	10	13	9
CNG02100	XP_571916.1	2.65E-135	957	17.55	15	10	10	5
CNB00500	XP_569059.1	4.47E-133	925	18.27	15	11	10	5
CNI00980	XP_572725.1	5.89E-131	513	36.45	13	11	8	5
CND03800	XP_570168.1	4.17E-126	336	35.42	19	10	13	6
CNG03550	XP_572050.1	6.62E-125	450	39.78	20	12	13	7
CNB04850	XP_568975.1	5.78E-123	256	32.03	15	9	10	5
CNB00260	XP_568767.1	8.68E-122	920	17.93	14	10	9	5
CNJ01000	XP_567479.1	1.55E-119	407	32.68	14	9	9	5
CNA07130	XP_567032.1	1.09E-118	581	29.09	16	10	10	6
CNB04620	XP_568952.1	6.46E-117	309	45.31	13	9	8	5
CND03860	XP_570626.1	9.88E-113	1309	18.64	14	10	9	5
CND02030	XP_570225.1	2.87E-110	531	19.21	17	8	11	6
CNH01360	XP_572324.1	1.49E-108	270	61.48	17	9	10	7
CNE02500	XP_570953.1	2.11E-107	582	21.31	14	8	7	7
CNF00430	XP_571478.1	1.23E-106	375	42.67	13	10	8	5
CNJ01950	XP_567367.1	6.94E-104	222	49.55	10	7	4	6
CNA01060	XP_566546.1	1.34E-103	252	42.06	23	9	12	11
CNI02410	XP_572875.1	6.52E-103	328	35.98	16	9	11	5
CNG01240	XP_571804.1	1.70E-102	624	21.31	19	7	13	6
CNM02200	XP_568271.1	3.82E-102	234	73.08	18	8	12	6
CNH03610	XP_572523.1	9.39E-102	256	41.02	13	8	8	5
CNA07620	XP_567112.1	7.90E-100	401	22.19	12	8	7	5
CNC00360	XP_569418.1	9.82E-100	552	23.73	10	8	4	6
CNF02660	XP_571361.1	3.11E-96	796	19.47	11	8	6	5
CNN00870	XP_568638.1	5.46E-94	423	26.95	12	8	6	6
CND03680	XP_570576.1	5.50E-94	1843	8.464	10	8	5	5
CNE03430	XP_570909.1	1.96E-92	390	27.95	13	7	5	8
CNA00250	XP_566460.1	6.28E-92	191	47.64	15	6	5	10
CNC05420	XP_569743.1	1.72E-91	358	22.07	8	8	3	5
CND01570	XP_570279.1	1.69E-90	561	20.86	12	8	6	6
CND01910	XP_570425.1	1.18E-89	253	45.06	22	8	17	5
CNC03830	XP_569621.1	3.61E-89	189	37.04	10	7	4	6
CNB04590	XP_569035.1	1.08E-88	373	29.49	14	7	7	7
CND01180	XP_570416.1	4.50E-87	122	53.28	11	6	5	6
CNF01550	XP_571487.1	5.54E-87	788	14.21	11	8	6	5
CNL03850	XP_568204.1	1.08E-86	139	57.55	9	7	4	5
CNK01440	XP_567822.1	1.76E-86	375	30.67	12	7	5	7
CNF00870	XP_571495.1	7.65E-86	151	53.64	17	6	6	11
CNB04560	XP_569038.1	2.65E-85	448	29.69	14	7	7	7
CNJ01470	XP_567327.1	4.10E-85	397	30.48	13	7	6	7
CNA00840	XP_566511.1	7.91E-85	764	15.97	8	6	3	5
CNC05560	XP_569763.1	4.26E-84	479	19.83	10	7	5	5
CNL04950	XP_568247.1	6.11E-84	395	27.09	9	7	3	6
CNA01020	XP_566533.1	6.15E-84	761	13.14	10	6	5	5
CNA04020	XP_566748.1	3.50E-83	678	20.65	12	9	7	5
CND04430	XP_570597.1	1.23E-82	149	48.99	14	6	6	8
CNI02790	XP_572887.1	1.95E-82	591	25.72	10	8	4	6
CNC04300	XP_569681.1	6.56E-82	370	37.03	9	8	4	5
CNC02480	XP_569542.1	7.06E-82	393	22.9	9	8	4	5
CNF01530	XP_571512.1	9.67E-81	362	28.73	14	7	8	6
CNG01060	XP_571865.1	3.37E-80	231	41.56	12	6	4	8
CNB04190	XP_569243.1	7.33E-78	375	30.13	9	5	4	5
CNG02790	XP_571943.1	1.06E-77	90	73.33	12	5	2	10
CNA03210	XP_567155.1	1.25E-77	357	30.53	9	7	3	6
CNJ01740	XP_567349.1	1.45E-77	468	17.09	11	7	5	6
CNE03390	XP_570905.1	1.51E-77	498	28.51	8	5	2	6
CNG00370	XP_571734.1	1.97E-76	134	55.97	12	6	3	9
CNF00500	XP_571311.1	5.80E-76	543	18.6	8	7	3	5
CNF00910	XP_571251.1	7.88E-76	660	17.42	8	6	2	6
CNE02890	XP_571000.1	5.53E-75	211	30.33	12	6	5	7
CNC01820	XP_569537.1	6.45E-74	597	14.41	10	6	4	6
CNA00470	XP_566475.1	1.02E-73	350	26.86	9	5	2	7
CNH01240	XP_572314.1	1.85E-73	352	22.73	13	6	8	5
CNI01690	XP_572805.1	2.44E-73	123	38.21	10	6	2	8
CNC03250	XP_569648.1	7.43E-73	178	41.57	11	6	3	8
CNC00390	XP_569329.1	1.08E-72	101	57.43	6	6	1	5
CNA03030	XP_566724.1	4.61E-72	158	46.2	7	5	1	6
CNE00740	XP_571127.1	1.67E-71	314	36.94	10	6	4	6
CNA08060	XP_567185.1	5.18E-71	169	46.75	9	6	3	6
CNF01340	XP_571555.1	6.63E-71	82	53.66	10	5	1	9
CNA07830	XP_567130.1	1.43E-70	87	44.83	7	6	2	5
CNG02940	XP_571982.1	9.15E-69	182	21.98	45	5	8	37
CNB05500	XP_569293.1	1.03E-68	156	34.62	12	5	2	10
CNI03780	XP_572628.1	1.77E-68	95	60	10	5	2	8
CNH00220	XP_572216.1	4.29E-68	833	11.16	7	5	2	5
CNA06080	XP_566962.1	8.32E-68	106	61.32	8	5	2	6
CNM00770	XP_568426.1	1.31E-67	337	28.78	13	5	6	7
CNB01520	XP_568824.1	2.41E-67	291	23.71	8	5	2	6
CNL06640	XP_568187.1	3.43E-67	376	21.81	8	6	2	6
CNA01350	XP_566595.1	6.03E-67	2532	2.804	9	5	2	7
CNN01560	XP_568634.1	5.23E-66	430	20	6	5	1	5
CNJ01410	XP_567320.1	8.30E-66	356	26.4	9	5	3	6
CNA08100	XP_567189.1	2.23E-65	347	30.84	16	8	7	9
CNI00460	XP_572783.1	4.50E-65	439	20.96	10	5	3	7
CNE03730	XP_570945.1	7.56E-65	916	13.43	10	5	3	7
CNK00960	XP_567784.1	8.62E-65	881	13.28	9	6	3	6
CNA05130	XP_566813.1	2.45E-64	1090	13.39	8	7	3	5
CNH01030	XP_572295.1	5.61E-64	100	58	10	5	2	8
CNA05580	XP_566881.1	1.18E-63	131	48.09	9	5	1	8
CNE01170	XP_571124.1	1.89E-63	780	12.44	12	6	7	5
CNA06820	XP_566913.1	4.56E-62	126	42.06	12	5	4	8
CNG00690	XP_571789.1	5.44E-62	691	11.14	15	6	5	10
CNF01290	XP_571274.1	5.59E-62	141	31.21	6	5	1	5
CNB05380	XP_569282.1	1.18E-61	159	48.43	7	5	1	6
CNA05680	XP_566890.1	1.91E-61	127	74.02	9	5	1	8
CNA06060	XP_566960.1	7.36E-60	224	29.02	15	5	2	13
CNA03730	XP_566705.1	5.91E-59	210	47.62	6	5	1	5
CNE02370	XP_570934.1	2.61E-58	141	41.13	7	5	1	6
CND00380	XP_570382.1	5.65E-58	623	15.41	10	5	3	7
CNM01400	XP_568266.1	5.68E-58	144	55.56	10	5	2	8
CNG04470	XP_572180.1	5.95E-57	120	47.5	13	5	4	9
CNC00820	XP_569387.1	9.22E-53	436	22.25	9	6	4	5
CNC05290	XP_569719.1	3.84E-52	301	36.88	7	5	2	5
CNG02740	XP_571937.1	8.75E-52	83	48.19	12	5	2	10
CNA04410	XP_566800.1	1.04E-51	557	9.156	6	6	1	5
CNE04090	XP_571064.1	3.19E-47	248	32.26	6	6	1	5
CNJ03270	XP_567407.1	2.18E-275	1684	19.48	28	21	23	5
CNB04370	XP_568934.1	3.79E-233	1506	21.18	19	18	15	4
CND01550	XP_570281.1	3.65E-196	368	39.67	26	14	21	5
CNG02780	XP_571941.1	1.15E-187	952	21.85	20	14	16	4
CND02170	XP_570208.1	1.52E-175	994	20.82	19	15	14	5
CNA03960	XP_567162.1	5.83E-166	664	30.72	44	12	39	5
CNA03500	XP_566686.1	8.87E-146	660	35.3	13	11	9	4
CND02930	XP_570201.1	1.21E-145	1208	13.33	14	13	10	4
CNK00220	XP_567593.1	6.19E-138	287	52.61	20	12	15	5
CNB05540	XP_569297.1	1.76E-131	299	61.54	13	10	9	4
CNB00820	XP_569090.1	4.72E-128	754	17.77	15	10	11	4
CNG04480	XP_572131.1	5.01E-116	734	17.44	20	9	15	5
CND05560	XP_570136.1	1.71E-115	502	31.27	12	9	7	5
CNA08050	XP_567184.1	2.81E-110	600	25.33	14	8	8	6
CNE01000	XP_570841.1	1.18E-107	1142	10.77	12	9	8	4
CND03340	XP_570565.1	1.81E-103	306	58.5	11	9	7	4
CNF00400	XP_571305.1	3.85E-103	275	43.27	15	10	11	4
CNH02750	XP_572448.1	5.53E-103	705	16.88	12	8	8	4
CNG04130	XP_572165.1	3.17E-95	238	35.71	12	7	7	5
CNL05760	XP_568109.1	1.31E-94	745	18.52	13	8	9	4
CNA02630	XP_566654.1	7.46E-94	312	39.42	12	8	8	4
CNA06970	XP_567014.1	7.27E-93	812	17.49	15	10	11	4
CNC00830	XP_569389.1	1.68E-91	558	18.64	10	8	6	4
CNI03650	XP_572886.1	7.34E-91	613	28.06	10	7	5	5
CNA00330	XP_566465.1	8.45E-90	1115	14.35	7	7	3	4
CNA00710	XP_566496.1	2.20E-89	946	10.04	9	7	5	4
CNA00070	XP_566440.1	4.10E-89	318	37.11	12	9	8	4
CNC06370	XP_569894.1	4.19E-88	607	23.23	8	8	4	4
CNC03610	XP_569582.1	1.53E-87	547	18.65	10	7	5	5
CNA06020	XP_566956.1	2.74E-85	463	24.62	10	7	5	5
CNC04170	XP_569663.1	4.98E-85	251	35.06	7	6	3	4
CNE01710	XP_570792.1	6.54E-85	225	39.11	10	7	6	4
CNA01270	XP_566577.1	9.44E-84	429	27.51	11	8	7	4
CNK02990	XP_567894.1	2.57E-83	294	53.4	11	8	6	5
CNC02440	XP_569532.1	4.88E-83	380	30	7	7	3	4
CNA01380	XP_566599.1	1.74E-82	950	12.21	20	6	14	6
CNF03710	XP_571443.1	5.80E-82	367	29.43	9	7	5	4
CNB04240	XP_569247.1	5.74E-79	211	42.18	13	6	6	7
CND05250	XP_570156.1	2.01E-78	259	34.75	9	6	5	4
CNE00980	XP_571169.1	2.45E-78	336	35.71	9	7	5	4
CNC03240	XP_569646.1	3.33E-78	938	16.42	9	9	5	4
CNM00350	XP_568374.1	5.11E-78	354	26.84	8	6	4	4
CNC03460	XP_569676.1	7.68E-78	447	26.4	10	7	6	4
CNG00830	XP_571814.1	3.51E-77	197	19.29	9	6	4	5
CNE04900	XP_571009.1	4.96E-76	698	17.91	11	7	6	5
CNA06650	XP_567004.1	1.25E-74	286	18.53	12	6	8	4
CNE00870	XP_570818.1	1.42E-74	241	41.91	12	5	4	8
CNL05160	XP_568056.1	6.13E-74	631	13.47	9	5	5	4
CNF03360	XP_571409.1	2.08E-73	284	37.68	11	6	7	4
CNG03300	XP_572051.1	2.25E-73	357	28.57	16	5	11	5
CNG00530	XP_571757.1	2.11E-72	170	51.18	6	5	2	4
CNA06570	XP_566997.1	2.36E-72	114	41.23	11	7	7	4
CNG03220	XP_572032.1	3.10E-69	182	40.66	14	6	7	7
CND02110	XP_570453.1	1.35E-68	513	14.62	8	7	4	4
CNE00680	XP_570789.1	1.65E-68	155	33.55	7	5	3	4
CNG01290	XP_571811.1	2.14E-68	535	17.57	8	6	4	4
CNK01070	XP_567795.1	5.01E-68	283	36.4	6	6	2	4
CNA05420	XP_566860.1	6.19E-68	227	29.96	9	5	4	5
CNA03090	XP_566736.1	1.31E-65	490	21.63	8	6	3	5
CNM00700	XP_568335.1	5.31E-65	463	18.36	14	5	6	8
CNA08110	XP_567190.1	5.44E-64	348	14.94	9	5	3	6
CNH03250	XP_572495.1	1.33E-63	459	26.14	8	5	3	5
CNJ03380	XP_567417.1	2.54E-63	446	20.18	13	5	9	4
CNN00460	XP_568576.1	3.10E-63	160	21.88	11	4	3	8
CNK01730	XP_567849.1	4.17E-62	488	12.5	7	6	2	5
CNA04060	XP_566752.1	2.77E-61	397	18.89	8	4	2	6
CNC02690	XP_569565.1	5.60E-61	698	9.885	13	5	7	6
CND03210	XP_570508.1	9.18E-61	404	19.06	6	5	2	4
CNF04900	XP_571621.1	1.31E-60	381	24.67	8	6	4	4
CNL05860	XP_568119.1	3.04E-60	561	13.55	7	4	3	4
CNF04540	XP_571416.1	4.03E-60	303	29.7	8	6	4	4
CNL06140	XP_568237.1	6.46E-60	119	40.34	9	4	2	7
CNF01900	XP_571319.1	2.94E-59	134	36.57	6	4	1	5
CNK00660	XP_567629.1	2.39E-58	206	27.18	9	4	4	5
CND01620	XP_570277.1	7.91E-58	407	25.31	7	4	2	5
CNF03700	XP_571441.1	2.43E-57	206	24.27	16	4	5	11
CNM01810	XP_568306.1	5.62E-57	179	24.02	6	4	1	5
CNB05530	XP_569296.1	5.24E-56	1010	8.416	5	4	1	4
CNC04340	XP_569689.1	1.22E-55	211	23.7	9	4	5	4
CNE02100	XP_570874.1	2.28E-55	231	25.97	8	4	3	5
CNE01820	XP_570809.1	3.86E-55	205	30.24	8	4	2	6
CND05120	XP_570499.1	3.87E-55	392	12.24	7	5	3	4
CNC05340	XP_569729.1	4.49E-55	355	19.72	8	4	3	5
CNA05400	XP_566856.1	5.05E-55	95	66.32	13	4	3	10
CNB01370	XP_568809.1	2.96E-54	155	45.81	6	4	1	5
CNB04460	XP_568942.1	3.78E-54	256	32.81	10	4	3	7
CNI02570	XP_572690.1	4.22E-54	346	13.01	10	4	3	7
CNH02030	XP_572377.1	9.76E-53	158	40.51	5	4	1	4
CNK01260	XP_567736.1	1.39E-52	592	13.18	6	4	1	5
CNA02220	XP_566608.1	2.78E-52	113	50.44	13	4	3	10
CND02950	XP_570460.1	3.40E-52	502	10.76	5	4	1	4
CNC01410	XP_569465.1	2.50E-51	119	31.09	5	5	1	4
CNB00330	XP_568774.1	4.56E-51	104	36.54	9	4	1	8
CNF01250	XP_571552.1	2.29E-50	651	13.36	6	4	2	4
CNA07850	XP_567132.1	3.60E-50	151	34.44	6	4	1	5
CNJ00620	XP_567315.1	4.71E-49	518	12.36	7	4	2	5
CNA04660	XP_566847.1	7.78E-49	633	14.38	5	4	1	4
CNK00970	XP_567785.1	8.96E-49	233	34.76	8	4	1	7
CNI02750	XP_572885.1	1.53E-48	393	17.3	6	4	2	4
CNC03840	XP_569622.1	3.10E-47	156	30.77	10	4	2	8
CND02230	XP_570430.1	3.95E-47	331	21.15	9	4	3	6
CNK02220	XP_567696.1	6.76E-47	228	26.75	7	4	3	4
CNC04280	XP_570002.1	7.74E-47	948	7.911	5	5	1	4
CNA07770	XP_567124.1	9.26E-47	847	5.077	6	4	2	4
CNA07120	XP_567031.1	1.33E-46	353	19.55	8	4	4	4
CNC04150	XP_569659.1	1.81E-44	554	11.73	6	5	2	4
CNG00340	XP_571770.1	2.16E-43	421	16.86	7	4	2	5
CNG02210	XP_571929.1	2.47E-43	57	36.84	5	4	1	4
CNC01470	XP_569478.1	1.15E-38	743	11.71	5	4	1	4
CNC05140	XP_569861.1	1.18E-38	353	21.53	6	4	2	4
CNA00850	XP_566512.1	2.03E-38	359	20.61	5	4	1	4
CNE03720	XP_570943.1	1.14E-223	1786	12.71	20	18	17	3
CNB01280	XP_568800.1	9.17E-179	1320	19.62	17	14	14	3
CNM00830	XP_568422.1	8.33E-110	260	52.69	12	10	9	3
CNA04000	XP_566745.1	4.40E-107	814	19.9	16	10	12	4
CND04850	XP_570488.1	5.97E-106	800	23.5	14	8	11	3
CND05060	XP_570436.1	1.18E-104	302	54.97	12	10	9	3
CNI03330	XP_572625.1	3.73E-102	300	26.33	10	7	6	4
CNF00420	XP_571469.1	2.77E-99	764	17.02	14	7	6	8
CNE01550	XP_570769.1	1.63E-98	306	35.29	10	7	7	3
CNF04420	XP_571404.1	1.25E-97	234	78.21	18	10	14	4
CNA06840	XP_566914.1	1.93E-95	463	22.46	10	7	7	3
CNB03760	XP_569209.1	5.12E-94	1121	9.902	10	7	7	3
CNL04880	XP_568030.1	5.15E-94	452	30.97	11	8	8	3
CNH02420	XP_572417.1	1.99E-91	337	36.8	17	9	12	5
CNG02900	XP_571978.1	6.15E-91	490	19.59	9	7	6	3
CNB05320	XP_569276.1	1.04E-87	476	21.22	13	7	9	4
CNC02470	XP_569538.1	4.70E-87	411	33.82	11	7	8	3
CNM01090	XP_568408.1	5.64E-87	319	27.59	11	8	8	3
CNB03880	XP_569217.1	2.93E-85	293	39.59	13	7	10	3
CNA04270	XP_566774.1	9.45E-85	895	10.28	8	7	5	3
CNM00240	XP_568369.1	8.45E-84	294	42.52	8	7	5	3
CNA05840	XP_566940.1	2.81E-82	365	19.45	11	6	8	3
CNG04300	XP_572102.1	7.67E-82	305	30.16	10	7	7	3
CNA03480	XP_567157.1	1.02E-81	424	11.56	9	6	6	3
CNE04880	XP_571005.1	5.19E-80	397	20.4	7	6	4	3
CNH03190	XP_572488.1	1.18E-76	537	19.93	6	6	3	3
CNM01690	XP_568318.1	1.89E-76	383	16.19	7	5	4	3
CNB01390	XP_568811.1	5.56E-75	789	10.65	11	7	8	3
CNG02580	XP_572007.1	7.49E-75	428	20.09	11	6	7	4
CNL05520	XP_568088.1	8.67E-75	205	34.63	8	6	5	3
CNA03850	XP_566723.1	1.07E-74	447	21.25	10	7	7	3
CNF04190	XP_571385.1	9.65E-74	844	11.85	9	6	5	4
CND01660	XP_570276.1	1.29E-71	289	37.02	11	5	8	3
CND01120	XP_570351.1	1.86E-71	305	32.79	7	6	4	3
CNA06210	XP_566970.1	2.96E-71	1152	8.073	9	6	6	3
CNI01340	XP_572858.1	5.87E-70	274	42.7	11	6	7	4
CNF00070	XP_571277.1	1.52E-69	728	10.03	10	6	5	5
CNA02490	XP_566635.1	7.99E-69	287	28.92	6	6	3	3
CNG03020	XP_571996.1	2.21E-68	426	23	9	5	6	3
CNF03490	XP_571423.1	3.18E-68	489	18.4	6	5	2	4
CNM00820	XP_568424.1	1.47E-66	296	29.39	6	5	3	3
CNH03240	XP_572494.1	2.81E-66	317	38.17	8	6	4	4
CNJ01110	XP_567490.1	3.58E-65	309	26.86	8	5	5	3
CNJ02160	XP_567386.1	7.23E-64	286	37.41	11	6	8	3
CNI04040	XP_572930.1	2.81E-63	575	14.61	7	5	2	5
CNI03610	XP_572884.1	2.97E-63	166	40.36	7	5	2	5
CNI00580	XP_572797.1	3.24E-63	288	23.61	6	5	3	3
CNG03680	XP_572075.1	5.78E-63	1490	4.832	6	5	3	3
CNG00840	XP_571816.1	8.53E-63	337	18.99	5	5	2	3
CNI01260	XP_572687.1	6.24E-62	3251	3.353	6	5	3	3
CNC05580	XP_569767.1	8.05E-61	439	22.1	7	6	4	3
CNI01130	XP_572829.1	5.11E-60	1154	8.752	6	6	3	3
CNC05460	XP_569749.1	5.38E-60	2265	3.841	6	6	3	3
CND05630	XP_570130.1	7.70E-60	411	27.01	8	5	4	4
CNN00980	XP_568736.1	1.38E-59	437	25.63	8	6	5	3
CNC04840	XP_569768.1	2.54E-59	497	16.9	5	5	2	3
CNG03730	XP_572079.1	5.19E-59	225	16.89	7	4	3	4
CNG04210	XP_572086.1	7.59E-59	192	34.38	7	5	4	3
CNH01770	XP_572351.1	8.07E-59	132	37.12	10	5	3	7
CNF02800	XP_571600.1	6.00E-58	336	15.48	8	4	5	3
CNK02180	XP_567692.1	7.50E-58	544	9.559	7	4	3	4
CNF02630	XP_571357.1	1.07E-56	214	35.05	6	4	2	4
CNA05270	XP_566834.1	1.13E-56	216	30.09	4	4	1	3
CNA01340	XP_566593.1	1.71E-55	383	24.54	5	4	2	3
CNC03200	XP_569639.1	1.79E-55	299	18.06	6	4	3	3
CNB00900	XP_569097.1	3.01E-55	785	8.28	6	5	3	3
CNA02540	XP_566640.1	5.42E-55	393	19.85	10	5	6	4
CNK00780	XP_567641.1	6.28E-55	605	17.02	5	5	2	3
CNA05390	XP_566852.1	1.67E-53	483	15.94	6	5	2	4
CNC04770	XP_569739.1	2.18E-53	452	16.81	17	4	11	6
CNB03050	XP_569020.1	5.56E-53	111	46.85	10	4	3	7
CNK02040	XP_567680.1	5.84E-53	482	15.56	5	4	2	3
CNI03630	XP_572601.1	1.43E-52	658	13.98	5	5	2	3
CNF00740	XP_571245.1	2.75E-52	313	23	7	4	3	4
CND03440	XP_570524.1	6.15E-52	364	23.08	5	4	2	3
CNA07000	XP_567017.1	6.80E-52	525	11.81	5	5	2	3
CNB00030	XP_568749.1	1.01E-51	380	17.11	6	5	3	3
CNM01190	XP_568296.1	1.44E-51	252	26.59	6	4	3	3
CNA05850	XP_567255.1	8.65E-51	341	25.81	7	5	4	3
CNB03720	XP_569205.1	1.07E-50	375	24.27	7	4	4	3
CNN01770	XP_568678.1	1.30E-50	178	29.78	9	3	2	7
CND04890	XP_570483.1	2.36E-50	1353	6.726	4	4	1	3
CNI00230	XP_572732.1	4.24E-50	300	16.33	5	4	2	3
CNI00250	XP_572770.1	4.96E-50	325	27.38	6	4	2	4
CND02280	XP_570275.1	6.37E-50	309	25.24	5	4	2	3
CNE00400	XP_571096.1	9.12E-50	213	30.05	13	3	8	5
CNG01490	XP_571848.1	2.30E-49	513	14.23	5	4	1	4
CNC00400	XP_569330.1	2.76E-49	230	36.09	6	4	3	3
CNF03780	XP_571672.1	6.00E-49	629	10.49	5	4	2	3
CND03580	XP_570200.1	1.51E-48	410	15.85	9	5	5	4
CNM01710	XP_568483.1	4.20E-48	441	14.74	5	4	2	3
CNA06410	XP_566986.1	5.53E-48	275	20.73	8	4	5	3
CNA06920	XP_567009.1	9.92E-48	444	16.89	6	4	2	4
CNG01610	XP_571876.1	1.63E-47	833	6.483	6	4	3	3
CNB03250	XP_568902.1	2.22E-47	244	28.28	5	3	2	3
CNE04450	XP_571116.1	3.62E-47	358	18.44	7	5	4	3
CNH03130	XP_572482.1	1.60E-46	366	16.94	4	4	1	3
CNL05880	XP_568121.1	1.72E-46	405	21.48	6	5	3	3
CNH03510	XP_572516.1	2.43E-46	120	34.17	5	3	1	4
CNI02920	XP_572906.1	3.28E-46	92	34.78	6	3	1	5
CNI00990	XP_572844.1	5.27E-46	225	33.78	15	3	4	11
CNJ01280	XP_567506.1	8.38E-46	152	25.66	6	4	3	3
CNJ00750	XP_567456.1	2.41E-45	150	25.33	7	3	1	6
CND01060	XP_570354.1	5.98E-45	518	13.32	6	5	3	3
CNH03320	XP_572502.1	1.42E-44	321	23.05	4	3	1	3
CNC03760	XP_569612.1	2.68E-44	148	23.65	9	3	5	4
CND05600	XP_570476.1	3.23E-44	70	62.86	6	3	1	5
CND03900	XP_570162.1	4.09E-44	432	9.954	8	3	5	3
CNF02770	XP_571585.1	7.35E-44	1100	5.455	4	4	1	3
CNH03550	XP_572519.1	7.80E-44	1602	4.557	6	5	3	3
CNJ03360	XP_567415.1	8.56E-44	71	33.8	7	3	3	4
CNF03840	XP_571678.1	1.51E-43	163	32.52	11	3	2	9
CNE03280	XP_570888.1	3.44E-43	531	8.286	4	4	1	3
CNC00700	XP_569366.1	3.74E-43	91	26.37	4	3	1	3
CNF04510	XP_571639.1	4.26E-43	476	12.39	5	4	2	3
CNL03780	XP_567939.1	3.46E-42	369	11.92	5	4	2	3
CND03040	XP_570517.1	5.26E-42	350	18.86	5	4	1	4
CND04330	XP_570591.1	9.46E-42	170	42.94	4	3	1	3
CNA01220	XP_566572.1	1.03E-41	135	25.93	5	3	1	4
CNE02020	XP_571132.1	1.04E-41	191	28.8	5	3	1	4
CNK01190	XP_567804.1	1.16E-41	334	22.46	5	4	2	3
CNA06760	XP_566907.1	1.71E-41	373	11.53	4	4	1	3
CNF02040	XP_571687.1	4.15E-41	125	36	6	3	1	5
CNC00020	XP_569351.1	1.15E-40	383	12.79	6	4	3	3
CNJ02130	XP_567384.1	1.23E-40	1196	6.689	5	5	2	3
CNB03660	XP_569199.1	1.37E-40	189	30.16	8	3	3	5
CNB03460	XP_568921.1	2.91E-40	417	18.47	13	3	8	5
CNE03380	XP_570904.1	6.03E-40	203	26.11	4	3	1	3
CNC01490	XP_569482.1	7.26E-40	174	20.69	7	4	3	4
CNA03110	XP_566740.1	1.00E-39	177	35.59	5	3	1	4
CNJ02420	XP_567534.1	1.21E-39	161	24.22	6	3	2	4
CNE00290	XP_570725.1	2.57E-39	520	12.31	5	3	2	3
CNJ02240	XP_567519.1	3.28E-39	355	23.1	4	3	1	3
CNF03760	XP_571636.1	5.39E-39	539	9.647	4	3	1	3
CNE01150	XP_570703.1	5.75E-39	79	46.84	4	4	1	3
CNA02890	XP_566701.1	6.42E-39	331	14.2	5	5	2	3
CNJ01120	XP_567491.1	7.62E-39	206	38.83	7	3	2	5
CNA03190	XP_567237.1	1.79E-38	294	23.81	6	4	2	4
CNC02890	XP_569586.1	1.84E-38	263	15.97	5	4	2	3
CNG01680	XP_571890.1	3.94E-38	149	28.19	7	3	2	5
CNE04890	XP_571006.1	2.94E-37	789	8.238	4	4	1	3
CNF02980	XP_571373.1	6.50E-37	447	12.98	5	3	2	3
CNC04490	XP_569699.1	1.19E-36	82	45.12	7	3	2	5
CNE04640	XP_571184.1	1.36E-36	322	20.19	6	3	3	3
CND03100	XP_570680.1	1.58E-36	379	10.82	6	3	3	3
CNF01790	XP_571529.1	2.62E-36	178	19.66	6	3	1	5
CND03150	XP_570182.1	3.34E-36	224	24.55	5	3	1	4
CNC03100	XP_569943.1	5.86E-36	109	22.02	7	3	2	5
CNC01640	XP_569969.1	2.41E-35	892	6.166	4	3	1	3
CNE01830	XP_570811.1	3.39E-35	501	9.78	7	3	4	3
CNH01520	XP_572334.1	1.24E-34	639	10.02	4	3	1	3
CND03060	XP_570192.1	1.70E-34	159	24.53	10	3	2	8
CNF04000	XP_571360.1	2.15E-34	566	12.37	4	3	1	3
CNC06890	XP_569931.1	1.75E-33	184	20.11	5	3	1	4
CNC03870	XP_569998.1	2.39E-33	414	22.46	4	4	1	3
CNN00560	XP_568588.1	4.07E-33	112	48.21	4	3	1	3
CNB05220	XP_569269.1	5.46E-33	191	19.9	6	3	2	4
CNM01770	XP_568476.1	2.10E-32	787	10.04	7	3	3	4
CNC01130	XP_569958.1	2.73E-32	489	13.7	4	3	1	3
CNC07090	XP_569834.1	3.78E-32	249	26.1	6	4	2	4
CND00920	XP_570320.1	1.24E-31	113	51.33	5	3	1	4
CNF02950	XP_571595.1	3.65E-31	116	25	4	3	1	3
CND03910	XP_570628.1	4.07E-31	348	14.08	5	3	2	3
CNC05660	XP_569783.1	5.16E-30	542	8.856	4	4	1	3
CNK00790	XP_567642.1	1.21E-28	346	14.45	4	3	1	3
CNH01220	XP_572312.1	1.91E-28	295	16.27	6	3	2	4
CNH02860	XP_572457.1	4.61E-28	122	36.07	4	3	1	3
CND02520	XP_570450.1	4.99E-24	738	5.149	4	3	1	3
CNE03150	XP_570869.1	0	431	41.53	109	25	107	2
CNC02310	XP_569507.1	4.31E-182	1035	17.49	18	15	16	2
CNE03890	XP_571012.1	9.27E-165	315	51.43	26	12	24	2
CNF00120	XP_571281.1	8.15E-122	561	23.53	11	9	9	2
CNB02190	XP_569148.1	6.72E-114	286	51.75	11	9	9	2
CNF00090	XP_571279.1	2.56E-113	568	20.25	12	9	10	2
CNB02640	XP_568851.1	2.66E-111	1202	10.23	10	8	8	2
CNI01140	XP_572831.1	3.52E-108	261	45.59	13	9	10	3
CNF01700	XP_571533.1	5.48E-103	413	41.89	15	10	12	3
CNB01380	XP_568810.1	1.61E-96	836	15.31	11	8	8	3
CNF02180	XP_571316.1	8.23E-92	2237	4.56	9	7	7	2
CNA03310	XP_566655.1	2.85E-90	709	17.77	12	8	10	2
CNI01470	XP_572788.1	2.41E-87	288	37.15	9	7	7	2
CNE01060	XP_570850.1	3.02E-86	1296	10.8	9	7	7	2
CNN00050	XP_568514.1	1.29E-84	381	33.86	65	6	61	4
CNB01480	XP_568822.1	2.56E-82	1543	6.805	6	6	4	2
CNG00320	XP_571768.1	7.32E-81	702	12.25	9	6	7	2
CNC03530	XP_569684.1	1.72E-77	303	30.69	10	6	8	2
CNE03480	XP_570914.1	5.71E-77	532	18.23	10	8	8	2
CND04810	XP_570083.1	2.37E-76	752	16.36	7	6	5	2
CNM01820	XP_568304.1	3.87E-75	989	11.43	7	6	5	2
CNH03260	XP_572496.1	5.10E-75	1843	6.457	7	6	5	2
CNB04860	XP_568976.1	4.69E-74	245	26.94	8	6	6	2
CNC01570	XP_569496.1	2.82E-73	302	30.13	12	6	9	3
CNA02780	XP_566679.1	9.42E-73	516	17.44	7	6	5	2
CNH02560	XP_572432.1	4.82E-72	352	24.15	8	5	6	2
CNC06660	XP_569948.1	9.20E-72	396	22.22	9	7	7	2
CNF00770	XP_571488.1	2.99E-71	662	14.8	8	5	6	2
CNJ02230	XP_567518.1	1.05E-70	628	21.82	8	7	6	2
CNJ00250	XP_567282.1	3.96E-69	1045	7.943	7	5	5	2
CNF00260	XP_571449.1	8.64E-68	831	10.11	7	6	5	2
CNI03620	XP_573016.1	9.38E-68	560	13.04	8	5	6	2
CNH01580	XP_572339.1	1.27E-67	821	9.379	7	5	5	2
CNI03340	XP_572870.1	2.94E-64	390	16.92	8	5	5	3
CNL04030	XP_567958.1	2.57E-63	379	22.16	5	4	2	3
CNM00880	XP_568321.1	7.00E-63	343	26.53	9	5	6	3
CNL04300	XP_567981.1	4.02E-61	1175	9.787	6	5	4	2
CNM02190	XP_568274.1	4.79E-61	570	17.19	7	5	5	2
CNJ00830	XP_567463.1	5.51E-61	835	10.06	4	4	2	2
CNE02360	XP_570932.1	6.63E-61	271	27.68	7	5	4	3
CNC05850	XP_569808.1	1.39E-60	242	36.78	7	5	5	2
CNF03740	XP_571336.1	3.37E-60	2360	3.941	5	5	3	2
CND03690	XP_570619.1	8.29E-60	340	33.53	8	5	6	2
CNL05030	XP_568042.1	6.85E-59	526	11.98	6	5	4	2
CND02690	XP_570235.1	6.12E-58	597	14.24	7	5	5	2
CND05240	XP_570577.1	1.23E-57	434	15.67	11	5	8	3
CNE03420	XP_570908.1	1.73E-57	314	31.85	8	6	6	2
CNG04200	XP_572173.1	8.46E-57	504	11.71	6	4	4	2
CNB02900	XP_569013.1	1.79E-56	354	19.21	6	4	4	2
CNI00410	XP_572813.1	1.94E-56	426	19.95	8	5	5	3
CNF02850	XP_571593.1	2.63E-56	218	32.57	6	4	4	2
CNE01560	XP_570771.1	2.45E-55	479	13.78	5	4	2	3
CNA02100	XP_566594.1	2.98E-55	310	20.32	6	5	4	2
CNE03560	XP_571198.1	4.14E-55	346	23.41	6	6	4	2
CNG01740	XP_571900.1	4.83E-55	261	29.5	5	4	3	2
CNM00850	XP_568418.1	2.41E-53	466	16.95	5	4	3	2
CNC06080	XP_569870.1	1.68E-52	609	10.67	5	4	3	2
CNF03870	XP_571342.1	2.36E-52	803	11.58	5	4	3	2
CND01100	XP_570352.1	4.90E-51	311	20.9	6	4	4	2
CNA04380	XP_566796.1	8.28E-51	428	21.73	5	4	3	2
CNB04280	XP_569251.1	1.11E-50	252	23.81	7	4	4	3
CNE04560	XP_571147.1	1.22E-50	369	27.91	5	4	3	2
CNE01180	XP_570704.1	4.57E-50	287	12.89	6	3	4	2
CNG00780	XP_571803.1	7.56E-50	655	8.397	9	4	6	3
CNA02660	XP_566659.1	5.18E-49	250	21.2	7	4	4	3
CNI00790	XP_572745.1	8.06E-49	998	6.413	4	4	2	2
CNB00420	XP_569052.1	4.30E-48	364	14.29	8	4	5	3
CNE01280	XP_570714.1	5.42E-48	820	6.22	5	3	3	2
CNB03030	XP_568883.1	7.43E-48	410	19.02	5	4	3	2
CNE03960	XP_571023.1	4.23E-47	144	38.19	5	5	3	2
CNK02950	XP_567890.1	8.03E-47	280	16.79	4	3	2	2
CNB03430	XP_568917.1	1.15E-46	189	23.81	8	4	5	3
CNE03080	XP_570857.1	1.40E-46	440	16.82	5	3	3	2
CNM01430	XP_568442.1	2.97E-46	176	30.68	6	4	4	2
CNE01410	XP_570739.1	4.88E-46	568	9.683	8	3	6	2
CND04110	XP_570141.1	4.88E-46	162	27.16	5	4	2	3
CNB04650	XP_568955.1	8.22E-46	508	10.24	3	3	1	2
CNC00960	XP_569412.1	1.84E-45	220	17.27	4	3	2	2
CNI04120	XP_572608.1	1.38E-44	208	28.85	7	4	4	3
CNM01110	XP_568407.1	1.67E-44	665	9.774	7	4	5	2
CNK00580	XP_567622.1	3.17E-44	728	7.967	3	3	1	2
CNJ02490	XP_567540.1	6.36E-44	179	33.52	6	4	4	2
CNC04580	XP_569710.1	6.71E-44	264	29.17	5	4	3	2
CNF02160	XP_571556.1	8.36E-44	94	37.23	6	4	2	4
CNL04080	XP_567962.1	9.13E-44	138	28.99	7	4	3	4
CNG03400	XP_572025.1	1.22E-43	366	21.31	4	4	2	2
CNC04330	XP_569687.1	1.37E-43	911	7.025	6	4	3	3
CNF02960	XP_571371.1	1.85E-43	257	22.96	4	3	2	2
CNA02900	XP_566702.1	1.96E-43	144	37.5	3	3	1	2
CNC06460	XP_569901.1	2.41E-43	625	8.32	8	4	6	2
CNB01790	XP_568847.1	3.64E-43	657	8.524	4	4	2	2
CNK00360	XP_567605.1	7.94E-43	385	11.95	5	3	3	2
CNL05250	XP_568064.1	1.02E-42	363	14.88	4	3	2	2
CNL03900	XP_567948.1	1.91E-42	600	13	4	4	2	2
CNA04100	XP_566767.1	5.92E-42	453	10.82	3	3	1	2
CNF03680	XP_571655.1	3.71E-41	531	11.49	3	3	1	2
CNB04170	XP_569241.1	5.21E-41	696	12.07	4	4	2	2
CNE04510	XP_571137.1	8.35E-41	374	12.3	3	3	1	2
CND04760	XP_570411.1	2.08E-40	1221	4.505	3	3	1	2
CNN02260	XP_568714.1	8.76E-40	564	7.624	10	3	7	3
CNJ01790	XP_567354.1	1.47E-39	312	20.51	4	4	2	2
CNE03100	XP_570860.1	1.70E-39	851	7.403	4	4	2	2
CNC02540	XP_569547.1	2.98E-39	291	21.31	3	3	1	2
CNC04010	XP_569638.1	3.03E-39	155	33.55	3	3	1	2
CND01760	XP_570407.1	9.30E-39	393	16.79	4	3	2	2
CNC04700	XP_569730.1	1.10E-38	554	9.206	3	3	1	2
CNB05610	XP_569304.1	1.91E-38	410	13.41	4	4	2	2
CNL06420	XP_568164.1	2.42E-38	1033	5.034	4	4	2	2
CNB00270	XP_568769.1	2.98E-38	399	10.53	4	3	2	2
CNJ02330	XP_567527.1	3.32E-38	386	22.54	5	4	3	2
CNC04140	XP_570000.1	4.65E-38	313	15.97	4	4	2	2
CNC05030	XP_569797.1	4.70E-38	422	20.14	3	3	1	2
CNL05770	XP_568110.1	6.90E-38	273	15.75	4	3	2	2
CNB01620	XP_568831.1	9.45E-38	592	9.122	4	4	2	2
CNC05890	XP_569812.1	1.57E-37	433	9.007	3	3	1	2
CNA03840	XP_567160.1	2.27E-37	464	10.34	3	3	1	2
CNA00450	XP_566473.1	4.31E-37	386	26.42	8	3	5	3
CND02510	XP_570448.1	1.47E-36	274	17.52	4	3	2	2
CNJ00030	XP_567261.1	4.11E-36	252	13.89	4	3	2	2
CNF02920	XP_571368.1	4.20E-36	181	16.02	6	3	3	3
CNE01010	XP_570843.1	4.21E-36	924	4.762	4	3	2	2
CNC03370	XP_570039.1	8.79E-36	87	44.83	3	2	1	2
CNN01250	XP_568569.1	1.98E-35	242	26.86	4	3	2	2
CNI01670	XP_572810.1	2.15E-35	750	5.867	3	2	1	2
CNE03610	XP_570929.1	3.03E-35	306	17.65	3	3	1	2
CNB01990	XP_569127.1	4.16E-35	1611	3.414	3	3	1	2
CNG04360	XP_572112.1	4.42E-35	145	21.38	6	3	2	4
CNF01810	XP_571517.1	4.72E-35	1127	2.751	4	3	1	3
CNM01530	XP_568444.1	7.86E-35	209	26.32	3	3	1	2
CNB03100	XP_568887.1	8.43E-35	343	13.7	5	3	3	2
CND04940	XP_570419.1	1.29E-34	308	20.45	3	3	1	2
CNE00200	XP_570715.1	4.28E-34	218	17.43	3	3	1	2
CNE04060	XP_571060.1	4.34E-34	615	5.041	3	3	1	2
CNL05940	XP_568126.1	4.77E-34	213	15.49	3	3	1	2
CNE00060	XP_570693.1	2.18E-33	72	56.94	5	3	1	4
CNI04180	XP_572963.1	2.78E-33	825	5.818	3	3	1	2
CNK00550	XP_567619.1	5.34E-33	253	16.6	6	2	4	2
CNJ03160	XP_567395.1	6.06E-33	206	19.9	15	3	8	7
CNC04690	XP_569728.1	8.85E-33	479	8.142	5	3	3	2
CNC02530	XP_569546.1	2.36E-32	110	27.27	5	3	2	3
CND02370	XP_570265.1	3.04E-32	250	11.2	4	2	1	3
CNN00170	XP_568525.1	3.93E-32	986	4.665	3	3	1	2
CNH00830	XP_572276.1	3.97E-32	594	13.13	3	3	1	2
CNE01350	XP_570726.1	4.27E-32	172	16.28	3	3	1	2
CND04340	XP_570590.1	4.71E-32	597	6.533	4	2	2	2
CNA03320	XP_566658.1	5.29E-32	280	17.5	3	3	1	2
CNG02290	XP_571955.1	5.79E-32	615	8.455	4	3	2	2
CNC05150	XP_569862.1	6.67E-32	121	24.79	3	3	1	2
CNF01960	XP_571520.1	6.90E-32	305	9.508	6	3	4	2
CNK01410	XP_567741.1	1.55E-31	1190	3.445	4	3	1	3
CND04550	XP_570600.1	1.66E-31	1577	2.79	3	3	1	2
CND00300	XP_570375.1	1.89E-31	625	7.36	4	3	2	2
CNA00300	XP_566464.1	2.62E-31	550	6.545	4	2	2	2
CNE00500	XP_570755.1	4.29E-31	568	7.394	3	3	1	2
CNA05950	XP_566948.1	4.54E-31	165	23.03	4	2	1	3
CNK01320	XP_567811.1	5.18E-31	1001	4.196	3	3	1	2
CND04860	XP_570079.1	5.97E-31	322	9.006	3	2	1	2
CNC01630	XP_569508.1	6.35E-31	298	11.07	3	2	1	2
CNF03580	XP_571662.1	8.64E-31	288	13.54	5	2	3	2
CNA00540	XP_566481.1	1.03E-30	152	19.74	7	3	3	4
CND05020	XP_570064.1	1.85E-30	178	19.66	5	2	1	4
CNC02150	XP_569485.1	3.38E-30	402	9.701	5	3	3	2
CNL06600	XP_568183.1	3.43E-30	362	10.22	3	2	1	2
CNL04620	XP_568006.1	3.61E-30	999	4.705	3	3	1	2
CNL05210	XP_568061.1	5.20E-30	494	5.466	9	2	3	6
CNH02900	XP_572461.1	6.77E-30	498	13.25	4	3	2	2
CNM00090	XP_568387.1	1.30E-29	401	7.481	12	2	5	7
CNI03460	XP_572617.1	1.60E-29	673	9.361	4	3	2	2
CNN01640	XP_568647.1	2.10E-29	478	7.741	5	3	3	2
CNI01490	XP_572790.1	2.16E-29	259	16.99	5	2	3	2
CNB00200	XP_568761.1	2.33E-29	121	32.23	7	2	2	5
CNC02790	XP_569574.1	2.73E-29	368	9.511	4	2	2	2
CNB05680	XP_569309.1	1.01E-28	248	14.92	4	2	1	3
CNB00930	XP_569099.1	2.45E-28	147	20.41	3	2	1	2
CND05320	XP_570533.1	3.41E-28	360	15.83	3	2	1	2
CND04630	XP_570603.1	4.47E-28	183	27.32	3	2	1	2
CNA00630	XP_566487.1	5.91E-28	870	2.874	5	2	2	3
CNA07010	XP_567018.1	1.18E-27	183	22.4	3	2	1	2
CNA03000	XP_566718.1	2.03E-27	189	25.4	5	3	2	3
CNC00680	XP_569360.1	5.01E-27	768	5.339	3	3	1	2
CNI00800	XP_572743.1	1.11E-26	750	7.467	4	3	2	2
CNH02790	XP_572451.1	2.30E-26	174	20.11	3	2	1	2
CNE02040	XP_570864.1	2.38E-26	213	12.21	4	2	2	2
CNL05350	XP_568073.1	2.75E-26	842	3.682	5	2	3	2
CND04670	XP_570606.1	1.06E-25	250	12.8	3	2	1	2
CNK01090	XP_567797.1	1.40E-25	233	17.6	4	3	2	2
CNE00640	XP_570783.1	1.44E-25	245	12.65	3	2	1	2
CNK02300	XP_567703.1	2.86E-25	330	6.364	4	2	2	2
CNI03730	XP_572940.1	3.27E-25	180	15.56	3	2	1	2
CNF03820	XP_571340.1	3.28E-25	755	5.033	3	3	1	2
CNB04470	XP_568943.1	3.65E-25	213	17.37	4	3	2	2
CNF00940	XP_571575.1	1.92E-24	413	14.04	3	2	1	2
CNI02370	XP_572705.1	1.96E-24	434	4.839	3	2	1	2
CNG00970	XP_571841.1	2.34E-24	249	10.84	4	2	1	3
CNL05280	XP_568067.1	3.96E-24	205	20.98	3	2	1	2
CNC04990	XP_569789.1	4.05E-24	224	26.79	3	2	1	2
CNN00080	XP_568517.1	4.79E-24	600	7.833	5	2	2	3
CND00730	XP_570393.1	9.83E-24	206	16.99	4	2	2	2
CNG00810	XP_571810.1	4.48E-23	354	15.25	3	3	1	2
CNE02680	XP_570973.1	5.25E-23	490	3.878	4	2	2	2
CNB01140	XP_568788.1	7.35E-23	1927	1.194	3	2	1	2
CND01010	XP_570312.1	5.14E-22	235	11.49	3	2	1	2
CNM01030	XP_568307.1	6.32E-22	298	10.74	3	2	1	2
CNB00680	XP_569077.1	6.32E-22	69	28.99	4	2	1	3
CNE04540	XP_571143.1	8.09E-22	106	19.81	3	2	1	2
CNM01490	XP_568342.1	1.05E-21	297	24.58	3	3	1	2
CNA00900	XP_566517.1	1.07E-21	876	5.708	3	2	1	2
CNG04390	XP_572118.1	1.59E-21	163	14.11	3	2	1	2
CNI02330	XP_573007.1	2.56E-21	757	5.548	3	3	1	2
CNE03320	XP_570894.1	3.53E-21	584	4.452	3	2	1	2
CNC02980	XP_569946.1	1.52E-20	569	5.975	3	2	1	2
CND02720	XP_570469.1	2.21E-20	114	26.32	3	2	1	2
CNF01170	XP_571550.1	7.90E-20	886	1.919	3	2	1	2
CNB03070	XP_568884.1	4.48E-19	213	14.55	3	2	1	2
CNH01070	XP_572553.1	1.71E-18	268	10.45	3	2	1	2
CNM00480	XP_568355.1	4.54E-18	693	6.349	3	2	1	2
CNI03880	XP_572936.1	1.04E-17	275	14.91	3	3	1	2
CNG02880	XP_571975.1	1.62E-17	238	10.08	3	2	1	2
CNG01720	XP_571896.1	1.95E-160	505	37.43	19	13	18	1
CNA01120	XP_567087.1	1.50E-156	561	19.25	26	13	25	1
CNL04840	XP_568025.1	1.69E-146	827	26.6	40	12	39	1
CNJ01650	XP_567342.1	1.78E-119	831	16.85	31	8	30	1
CNB05150	XP_569264.1	2.26E-93	956	8.891	7	6	6	1
CNF01860	XP_571314.1	1.77E-89	285	43.16	10	7	9	1
CND02060	XP_570221.1	9.08E-89	495	22.22	9	6	8	1
CNC05470	XP_570031.1	5.82E-86	733	15.42	7	7	6	1
CNN00270	XP_568540.1	6.24E-86	253	32.81	24	6	23	1
CNC06140	XP_569875.1	1.10E-79	608	15.79	7	6	6	1
CNB02840	XP_568872.1	1.89E-78	395	29.37	8	6	7	1
CNE01140	XP_570702.1	2.00E-78	346	31.79	9	7	8	1
CNC05650	XP_569780.1	1.14E-75	475	18.11	6	5	5	1
CNC06210	XP_570049.1	1.39E-75	266	31.2	7	6	6	1
CND03540	XP_570204.1	1.42E-71	1193	8.55	7	6	6	1
CNG00940	XP_571835.1	3.52E-71	513	17.15	9	6	8	1
CNC06350	XP_569892.1	6.17E-69	513	22.42	9	6	8	1
CNB02560	XP_569179.1	4.44E-68	1064	7.895	5	5	4	1
CNB03190	XP_568895.1	2.07E-67	453	29.14	6	6	5	1
CNA05930	XP_566946.1	7.71E-66	1382	6.802	5	5	4	1
CNJ00860	XP_567466.1	5.55E-64	1279	5.238	5	5	4	1
CNC06360	XP_569893.1	3.39E-63	396	20.2	8	6	7	1
CNC02070	XP_569470.1	3.75E-63	991	8.779	7	6	6	1
CNH00560	XP_572250.1	7.32E-63	546	19.6	6	5	5	1
CNI03980	XP_572932.1	1.12E-57	543	15.29	5	5	4	1
CNN00720	XP_568612.1	1.46E-57	322	31.06	6	5	5	1
CND03140	XP_570516.1	2.46E-57	1727	3.301	4	4	3	1
CNB01810	XP_569318.1	5.24E-57	259	26.64	5	4	4	1
CXT1	XP_568018.1	8.77E-57	694	13.98	5	4	4	1
CNJ01190	XP_567497.1	1.20E-56	464	12.93	4	4	3	1
CNF03620	XP_571630.1	1.27E-56	586	9.727	6	4	5	1
CNA01530	XP_566626.1	2.53E-56	303	30.69	5	5	4	1
CNA07860	XP_567133.1	4.71E-56	637	9.105	4	4	3	1
CNA00780	XP_566503.1	7.01E-55	274	21.17	4	4	3	1
CNL04540	XP_568003.1	4.47E-54	1274	9.733	5	4	4	1
CNM00860	XP_568396.1	1.64E-53	366	17.76	6	4	5	1
CNF00100	XP_571461.1	8.46E-53	1037	9.065	4	4	3	1
CNH00140	XP_572208.1	1.00E-52	193	21.76	6	4	4	2
CNN00230	XP_568533.1	2.30E-52	285	28.07	4	4	3	1
CNB04890	XP_568981.1	4.99E-50	706	10.76	7	6	6	1
CNM01980	XP_568500.1	7.28E-50	1581	2.91	6	5	5	1
CNJ00650	XP_567447.1	4.90E-49	245	22.86	4	3	3	1
CNJ00660	XP_567448.1	5.93E-48	651	7.68	4	3	3	1
CNE03550	XP_570923.1	2.06E-47	346	19.36	5	4	4	1
CNA00770	XP_566501.1	2.42E-47	681	9.398	4	4	3	1
CNE04220	XP_571075.1	1.41E-46	240	13.75	7	3	5	2
CNE00250	XP_570719.1	5.58E-46	1382	4.269	4	3	3	1
CNG00250	XP_571758.1	7.18E-46	902	11.97	4	4	3	1
CNE04590	XP_571151.1	2.84E-45	406	22.17	4	4	3	1
CNI00560	XP_572795.1	6.24E-44	752	7.181	4	3	3	1
CNI00920	XP_572846.1	1.36E-43	401	13.47	11	3	7	4
CNN01730	XP_568668.1	1.66E-43	466	12.45	4	3	3	1
CNG02620	XP_572016.1	2.10E-43	208	29.81	5	3	4	1
CNH03680	XP_572530.1	7.01E-43	774	10.34	4	3	3	1
CNC05590	XP_569769.1	1.04E-41	242	23.55	4	4	3	1
CNA00520	XP_566479.1	2.00E-41	847	6.966	4	3	2	2
CNG00790	XP_571805.1	2.26E-41	263	15.59	5	3	4	1
CNE03170	XP_570873.1	3.25E-41	1483	3.304	5	4	4	1
CNC03070	XP_569608.1	4.00E-41	269	21.56	3	3	2	1
CNE05120	XP_571040.1	4.07E-41	377	13	4	3	3	1
CND02940	XP_570199.1	4.30E-41	503	9.145	5	3	4	1
CNA04110	XP_566769.1	6.10E-41	836	5.861	4	3	3	1
CNE00600	XP_570774.1	7.48E-41	298	20.13	4	3	3	1
CNI04370	XP_572916.1	7.33E-40	367	17.98	7	4	5	2
CNA02810	XP_566685.1	1.63E-39	216	12.5	3	3	2	1
CNA00040	XP_566437.1	4.46E-39	328	16.16	4	3	3	1
CNG01920	XP_571883.1	5.98E-39	376	11.44	3	3	2	1
CNB02220	XP_569151.1	2.36E-38	695	5.036	3	3	2	1
CNB05140	XP_569263.1	4.38E-38	817	4.284	3	3	2	1
CNE02770	XP_570987.1	8.86E-38	520	5.577	4	3	3	1
CNA00340	XP_566466.1	1.09E-37	417	14.39	4	3	3	1
CNF02430	XP_571591.1	1.11E-37	238	23.95	3	3	2	1
CNB01720	XP_568840.1	1.72E-37	499	9.218	4	3	3	1
CNG01310	XP_571815.1	2.70E-37	622	7.717	4	3	3	1
CND00900	XP_570324.1	5.03E-37	1189	3.028	3	3	2	1
CNB00210	XP_568762.1	1.07E-36	367	13.9	5	3	4	1
CND02410	XP_570273.1	1.23E-36	264	19.7	3	3	2	1
CNK02550	XP_567726.1	7.37E-36	652	7.209	5	3	3	2
CNC04350	XP_569702.1	3.89E-35	409	9.046	4	3	3	1
CNA08130	XP_567192.1	5.36E-35	339	13.57	4	3	3	1
CNA00940	XP_566521.1	1.07E-34	230	22.17	3	3	2	1
CNH01170	XP_572552.1	2.70E-34	140	25	6	3	3	3
CNC00210	XP_569390.1	1.77E-33	529	12.29	6	3	4	2
CNC01520	XP_569488.1	2.24E-33	811	6.289	5	3	4	1
CNA04120	XP_566771.1	3.64E-33	564	7.801	4	3	3	1
CNB04510	XP_568946.1	4.98E-33	963	3.946	3	3	2	1
CNA06040	XP_566958.1	8.97E-33	283	12.37	3	2	2	1
CNE04550	XP_571145.1	9.93E-33	603	6.965	2	2	1	1
CNK02010	XP_567677.1	1.28E-32	236	17.37	4	3	3	1
CNG03090	XP_572011.1	1.42E-32	596	10.07	3	3	2	1
CNC03980	XP_569632.1	2.56E-32	453	7.064	5	2	3	2
CNA04490	XP_566814.1	5.09E-32	588	7.823	3	2	2	1
CNB04790	XP_568969.1	7.99E-32	252	14.29	5	2	3	2
CNC00040	XP_569355.1	8.00E-32	785	6.115	3	3	2	1
CNE01360	XP_570728.1	1.19E-31	299	10.37	3	2	2	1
CND02830	XP_570466.1	1.74E-31	276	15.22	4	3	3	1
CNA01780	XP_566544.1	1.93E-31	266	12.41	3	2	2	1
CNK02640	XP_567863.1	2.20E-31	325	12.92	3	3	2	1
CNF03200	XP_571392.1	2.95E-31	441	8.617	3	3	2	1
CNB05630	XP_569306.1	3.76E-31	175	22.29	2	2	1	1
CNE02660	XP_570969.1	4.34E-31	216	18.06	3	2	2	1
CNM01280	XP_568279.1	4.91E-31	237	16.88	4	3	3	1
CNE01120	XP_571231.1	8.13E-31	185	18.38	2	2	1	1
CNH02980	XP_572468.1	9.05E-31	588	6.463	3	3	2	1
CNB00920	XP_569002.1	7.28E-30	353	17.28	4	2	3	1
CNB04500	XP_568945.1	9.50E-30	236	11.44	2	2	1	1
CNC00980	XP_569416.1	1.02E-29	113	36.28	3	2	2	1
CNB04450	XP_568941.1	1.73E-29	312	13.78	4	2	3	1
CNL04960	XP_568036.1	1.95E-29	829	3.981	2	2	1	1
CNJ02200	XP_567388.1	3.17E-29	1264	3.244	3	2	2	1
CND03490	XP_570561.1	4.05E-29	458	8.515	6	2	3	3
CNB03540	XP_569189.1	5.14E-29	379	7.388	3	2	2	1
CNM01120	XP_568298.1	7.20E-29	361	9.141	8	3	5	3
CNG03150	XP_572023.1	7.30E-29	299	9.699	3	2	2	1
CNK01080	XP_567796.1	1.48E-28	235	19.57	3	3	2	1
CNN01820	XP_568657.1	1.52E-28	1104	3.351	3	2	2	1
CNC02650	XP_569561.1	1.98E-28	763	4.063	3	2	2	1
CNL06570	XP_568178.1	2.77E-28	516	5.814	3	2	2	1
CNA03040	XP_566726.1	3.42E-28	265	20.38	2	2	1	1
CNC05950	XP_569821.1	4.03E-28	215	21.86	4	2	3	1
CNH01650	XP_572344.1	4.21E-28	574	6.098	2	2	1	1
CNC03000	XP_569596.1	4.82E-28	247	11.74	2	2	1	1
CNF01200	XP_571263.1	4.85E-28	364	10.71	3	2	2	1
CND01890	XP_570238.1	5.28E-28	340	8.235	3	2	2	1
CNI02280	XP_572877.1	6.78E-28	749	3.738	3	2	2	1
CNK00240	XP_567731.1	1.20E-27	888	3.378	2	2	1	1
CNC06030	XP_569824.1	1.40E-27	393	5.852	2	2	1	1
CNK01360	XP_567815.1	2.12E-27	137	21.9	3	2	2	1
CNE02520	XP_570955.1	3.64E-27	278	12.59	4	3	3	1
CND02840	XP_570213.1	3.66E-27	374	9.626	2	2	1	1
CNN01750	XP_568674.1	4.44E-27	567	9.7	2	2	1	1
CNE04620	XP_571156.1	4.81E-27	526	10.08	3	2	2	1
CND05280	XP_570573.1	8.58E-27	200	18.5	3	2	2	1
CNA01870	XP_566557.1	9.59E-27	854	4.567	3	3	2	1
CNA00950	XP_566522.1	1.14E-26	1100	2.818	3	2	2	1
CND02270	XP_570432.1	1.21E-26	1076	2.695	2	2	1	1
CNM02380	XP_568432.1	1.23E-26	262	14.12	3	3	2	1
CNN01860	XP_568661.1	1.29E-26	401	6.484	4	2	3	1
CNB03860	XP_569215.1	1.87E-26	272	16.18	7	3	5	2
CNA02740	XP_567152.1	2.13E-26	541	10.72	3	3	2	1
CNH00500	XP_572242.1	2.24E-26	381	8.399	2	2	1	1
CNJ01100	XP_567489.1	2.54E-26	575	9.043	3	3	2	1
CNH00370	XP_572229.1	6.07E-26	852	3.873	2	2	1	1
CNA08160	XP_567195.1	7.23E-26	311	14.79	3	2	2	1
CNB01830	XP_568849.1	7.85E-26	406	4.926	4	3	3	1
CNI01810	XP_572664.1	1.16E-25	432	6.25	2	2	1	1
CNK02650	XP_567864.1	2.75E-25	233	12.88	2	2	1	1
CNL04280	XP_568211.1	3.10E-25	155	26.45	4	2	2	2
CNI02930	XP_572893.1	3.16E-25	357	7.563	2	2	1	1
CNA00190	XP_566451.1	3.34E-25	460	6.957	2	2	1	1
CNG01890	XP_571877.1	4.45E-25	474	6.751	2	2	1	1
CNL04480	XP_568212.1	1.13E-24	250	9.6	3	2	1	2
CNC03480	XP_569678.1	1.15E-24	642	5.296	2	2	1	1
CNA01690	XP_566530.1	1.64E-24	234	8.974	3	2	2	1
CNF00410	XP_571307.1	1.72E-24	229	13.54	3	2	2	1
CNH02290	XP_572402.1	4.11E-24	244	13.11	2	2	1	1
CND04930	XP_570479.1	5.41E-24	409	8.068	2	2	1	1
CNA01160	XP_566558.1	6.19E-24	293	17.75	4	3	3	1
CNI03320	XP_572627.1	6.42E-24	339	7.08	3	2	2	1
CNB02830	XP_569321.1	6.60E-24	245	11.84	3	2	2	1
CNE03910	XP_571017.1	6.78E-24	213	12.68	2	2	1	1
CNF01590	XP_571491.1	7.85E-24	367	10.08	3	2	2	1
CND01170	XP_570294.1	1.52E-23	327	7.034	2	2	1	1
CNE04410	XP_571107.1	1.64E-23	320	13.13	3	3	2	1
CNL03880	XP_567947.1	2.40E-23	1166	2.058	2	2	1	1
CNN00820	XP_568627.1	4.09E-23	560	5.357	3	2	2	1
CNJ01010	XP_567480.1	1.03E-22	92	46.74	3	2	2	1
CNA06510	XP_566992.1	1.48E-22	353	10.76	2	2	1	1
CNK02200	XP_567694.1	1.52E-22	520	2.308	2	2	1	1
CNH00290	XP_572222.1	1.69E-22	430	5.349	2	2	1	1
CNF04630	XP_571428.1	1.73E-22	494	5.263	2	2	1	1
CNI03230	XP_572634.1	3.74E-22	211	15.17	2	2	1	1
CNL04040	XP_567959.1	6.41E-22	148	22.3	3	2	2	1
CNG03830	XP_572089.1	1.33E-21	262	9.924	2	2	1	1
CNI02940	XP_572651.1	1.63E-21	203	10.34	3	2	2	1
CNK01140	XP_567800.1	2.10E-21	640	4.844	2	2	1	1
CND04700	XP_570605.1	2.53E-21	326	11.35	3	2	2	1
CNC04960	XP_569785.1	4.48E-21	198	13.64	2	2	1	1
CNG02550	XP_572001.1	4.76E-21	161	26.71	2	2	1	1
CNM01050	XP_568410.1	4.92E-21	339	8.555	2	2	1	1
CND03230	XP_570178.1	7.96E-21	750	9.6	3	2	2	1
CNE04390	XP_571104.1	6.54E-20	384	13.8	4	2	3	1
CNB01710	XP_568839.1	6.86E-20	240	9.167	2	2	1	1
CND01540	XP_570282.1	6.93E-20	269	11.9	3	2	2	1
CNK02410	XP_567714.1	1.01E-19	1101	3.451	2	2	1	1
CNE02490	XP_570952.1	1.08E-19	428	5.14	2	2	1	1
CNK00290	XP_567599.1	1.84E-19	381	6.562	3	2	2	1
CNC02640	XP_569558.1	2.26E-19	582	3.952	2	2	1	1
CND03480	XP_570562.1	2.86E-19	552	11.05	2	2	1	1
CNF02650	XP_571607.1	2.87E-19	144	15.28	2	2	1	1
CNC01660	XP_569968.1	3.55E-19	282	7.092	2	2	1	1
CNB05690	XP_569310.1	3.98E-19	614	5.049	3	2	1	2
CNI00090	XP_572774.1	6.17E-19	322	6.522	2	2	1	1
CNN01710	XP_568697.1	6.72E-19	542	5.72	2	2	1	1
CNC03110	XP_569613.1	9.68E-19	262	15.65	4	2	2	2
CND01990	XP_570234.1	1.13E-18	180	7.222	4	1	2	2
CNC00760	XP_569376.1	1.33E-18	317	6.309	4	1	3	1
CNA07360	XP_567052.1	1.52E-18	1312	1.601	2	1	1	1
CND05210	XP_570502.1	1.63E-18	279	9.319	3	2	2	1
CNC03950	XP_569628.1	2.21E-18	218	9.174	15	1	9	6
CNB05340	XP_569278.1	4.47E-18	124	28.23	2	2	1	1
CNI02010	XP_572983.1	6.37E-18	591	2.876	2	1	1	1
CNI02210	XP_572712.1	9.40E-18	158	16.46	2	2	1	1
CNM00890	XP_568319.1	1.21E-17	722	5.125	2	2	1	1
CNF00810	XP_571493.1	1.45E-17	234	14.96	2	2	1	1
CNG00620	XP_571775.1	2.14E-17	870	2.299	2	2	1	1
CNG02990	XP_571989.1	2.35E-17	281	18.15	2	2	1	1
CND05170	XP_570579.1	2.53E-17	702	3.419	2	1	1	1
CND03670	XP_570638.1	2.57E-17	1121	1.873	2	2	1	1
CNA02910	XP_566704.1	2.58E-17	573	12.04	3	3	2	1
CNM01000	XP_568412.1	2.65E-17	1003	1.795	2	1	1	1
CNA07540	XP_567104.1	3.19E-17	388	3.608	15	1	10	5
CNB04570	XP_569037.1	4.27E-17	210	8.571	3	1	2	1
CNE05010	XP_571028.1	5.07E-17	269	11.9	2	1	1	1
CNH02080	XP_572382.1	5.49E-17	1051	2.093	2	2	1	1
CND05150	XP_570060.1	1.21E-16	215	7.442	3	1	1	2
CNH02320	XP_572407.1	1.30E-16	287	14.29	2	2	1	1
CNC05270	XP_569715.1	1.54E-16	302	7.616	2	1	1	1
CNA05720	XP_566892.1	1.78E-16	171	11.7	6	1	3	3
CNE01920	XP_570826.1	2.02E-16	313	4.792	2	1	1	1
CNN01410	XP_568605.1	2.20E-16	883	2.492	2	2	1	1
CNI03710	XP_572595.1	2.52E-16	555	3.243	3	1	1	2
CNI04110	XP_572924.1	3.05E-16	362	13.54	2	2	1	1
CNC02420	XP_569528.1	3.59E-16	930	1.613	2	1	1	1
CNB02740	XP_568863.1	3.97E-16	406	12.32	3	2	2	1
CNL06200	XP_568147.1	3.98E-16	171	7.602	2	1	1	1
CNJ00930	XP_567473.1	4.01E-16	252	7.54	2	1	1	1
CND06020	XP_570531.1	4.87E-16	285	9.825	2	1	1	1
CNN01070	XP_568746.1	6.87E-16	861	3.136	2	1	1	1
CND02180	XP_570298.1	1.04E-15	282	9.929	2	1	1	1
CNG02640	XP_572021.1	1.34E-15	868	7.488	2	2	1	1
CNN01300	XP_568579.1	1.41E-15	83	22.89	2	1	1	1
CNC06620	XP_569914.1	1.49E-15	480	3.333	3	1	2	1
CNI03770	XP_572589.1	1.72E-15	248	6.452	2	1	1	1
CNG00640	XP_571778.1	1.89E-15	301	9.967	2	1	1	1
CNA05910	XP_566944.1	2.69E-15	215	6.977	2	1	1	1
CND03590	XP_570198.1	2.98E-15	374	3.476	2	1	1	1
CNG02770	XP_571940.1	3.18E-15	352	4.83	2	1	1	1
CNB05360	XP_569280.1	3.43E-15	739	2.03	2	1	1	1
CND02800	XP_570467.1	3.64E-15	759	2.108	2	1	1	1
CNA04510	XP_566818.1	3.87E-15	251	6.773	2	2	1	1
CNC01800	XP_569533.1	3.99E-15	480	3.333	2	1	1	1
CNF02140	XP_571558.1	4.03E-15	309	7.12	2	1	1	1
CNH03160	XP_572485.1	4.66E-15	433	2.54	2	1	1	1
CNE01480	XP_570753.1	4.80E-15	793	4.414	2	1	1	1
CNG01500	XP_571849.1	6.61E-15	127	11.81	4	1	2	2
CNG03540	XP_572177.1	6.90E-15	217	6.912	2	1	1	1
CND05530	XP_570547.1	7.45E-15	511	2.544	2	1	1	1
CNA03910	XP_566735.1	8.25E-15	575	4.174	2	1	1	1
CNF02270	XP_571324.1	1.03E-14	261	7.28	2	1	1	1
CNM00650	XP_568343.1	1.10E-14	292	7.877	2	1	1	1
CNA06680	XP_567007.1	1.47E-14	411	5.353	2	1	1	1
CNE03440	XP_570910.1	1.48E-14	711	3.235	2	1	1	1
CNG03060	XP_572004.1	1.52E-14	473	3.805	2	1	1	1
CNE03180	XP_571205.1	1.66E-14	367	5.177	2	1	1	1
CNF02760	XP_571364.1	1.89E-14	147	7.483	2	1	1	1
CNH03440	XP_572511.1	3.54E-14	393	8.906	3	1	1	2
CNA05970	XP_566950.1	4.93E-14	338	4.142	3	1	2	1
CNC03210	XP_569641.1	5.65E-14	229	7.86	2	1	1	1
CNF01680	XP_571306.1	6.92E-14	332	4.518	2	1	1	1
CNF03920	XP_571352.1	7.20E-14	783	1.533	2	1	1	1
CNF02730	XP_571578.1	9.48E-14	369	4.878	2	2	1	1
CNB03750	XP_569208.1	1.53E-13	767	1.695	2	1	1	1
CNE04260	XP_571080.1	2.51E-13	548	3.285	2	1	1	1
CNG00150	XP_571735.1	2.58E-13	347	4.611	2	1	1	1
CNI03440	XP_572621.1	2.88E-13	634	2.839	2	1	1	1
CNJ01770	XP_567352.1	3.17E-13	603	2.488	3	1	2	1
CNA02300	XP_566623.1	3.26E-13	737	1.628	2	1	1	1
CNC04720	XP_570016.1	4.77E-13	297	5.724	2	1	1	1
CNH02100	XP_572384.1	6.31E-13	703	1.849	2	1	1	1
CNI01730	XP_572803.1	7.08E-13	743	2.961	2	1	1	1
CNL04250	XP_567977.1	7.48E-13	402	4.478	2	1	1	1
CNG03340	XP_572061.1	9.99E-13	318	6.289	4	1	2	2
CNE01250	XP_571120.1	1.34E-12	1026	3.216	2	2	1	1
CNH00770	XP_572269.1	2.16E-12	363	2.755	2	1	1	1
CNE02790	XP_571212.1	3.27E-12	462	3.247	2	1	1	1
CNA01460	XP_566615.1	6.67E-12	82	19.51	2	1	1	1
CNC04980	XP_569787.1	6.78E-12	522	2.107	2	1	1	1
CNE04870	XP_571179.1	9.81E-12	603	3.98	2	1	1	1
CNG02230	XP_571950.1	9.88E-12	614	8.143	2	2	1	1
CNG03140	XP_572022.1	2.06E-11	276	6.884	2	1	1	1
CNC02370	XP_569518.1	1.13E-10	693	2.02	2	1	1	1
CNB04080	XP_569232.1	1.92E-10	164	12.8	2	1	1	1
CNN02300	XP_568717.1	2.21E-10	475	6.947	2	2	1	1
CNB02510	XP_569174.1	1.27E-09	1072	4.478	5	2	4	1
CNL05180	XP_568058.1	1.76E-09	336	4.464	2	1	1	1
CNG03560	XP_572054.1	1.88E-09	934	3.319	2	2	1	1
CNF03310	XP_571608.1	3.23E-09	708	2.26	2	1	1	1
CNI01640	XP_572798.1	8.05E-09	237	6.329	2	1	1	1
CNC03860	XP_569624.1	1.44E-08	725	0.9655	2	1	1	1
CND00460	XP_570368.1	3.25E-08	1941	1.855	2	2	1	1
CNG04150	XP_572169.1	5.10E-08	457	4.814	2	2	1	1
CNG03710	XP_572077.1	2.73E-180	494	49.6	20	15	0	20
CNJ00290	XP_567424.1	3.13E-171	804	28.48	13	13	0	13
CNF00610	XP_571239.1	6.43E-135	563	26.11	11	10	0	11
CND04200	XP_570133.1	1.98E-111	87	86.21	14	9	0	14
CNI02060	XP_572835.1	4.93E-103	438	29.45	15	8	0	15
CNA07220	XP_567040.1	5.46E-99	619	25.53	8	8	0	8
CNB04990	XP_568991.1	2.74E-93	134	86.57	13	8	0	13
CNC06940	XP_569827.1	1.46E-91	201	39.8	12	9	0	12
CNL05510	XP_568087.1	7.56E-89	74	50	9	6	0	9
CNC06690	XP_569919.1	2.40E-88	579	20.73	12	8	0	12
CNF04400	XP_571400.1	2.24E-87	189	49.74	7	7	0	7
CNK00870	XP_567650.1	8.04E-86	117	77.78	16	6	0	16
CNF03930	XP_571680.1	2.92E-83	466	25.54	7	7	0	7
CNN00360	XP_568558.1	1.50E-81	817	17.01	8	7	0	8
CNL06270	XP_568151.1	1.42E-80	602	25.91	9	7	0	9
CNC01480	XP_569480.1	6.08E-79	510	26.86	7	6	0	7
CNB04720	XP_568962.1	2.70E-78	152	53.95	9	7	0	9
CNC01200	XP_569429.1	1.69E-77	138	45.65	6	6	0	6
CNI03560	XP_572607.1	1.02E-74	581	14.8	7	6	0	7
CNI00900	XP_572819.1	2.49E-74	500	19	7	6	0	7
CND00340	XP_570369.1	7.06E-74	73	73.97	9	7	0	9
CNG02950	XP_571984.1	3.55E-73	351	26.78	9	7	0	9
CND02360	XP_570442.1	4.63E-72	118	47.46	6	6	0	6
CNG04080	XP_572156.1	2.65E-71	203	35.47	6	5	0	6
CNA04930	XP_566933.1	3.45E-71	117	61.54	6	5	0	6
CNE04310	XP_571086.1	3.95E-62	242	26.03	7	5	0	7
CNL04780	XP_568020.1	3.10E-60	236	35.59	6	5	0	6
CNJ01750	XP_567350.1	3.43E-60	456	23.9	6	5	0	6
CNA07240	XP_567042.1	4.87E-60	974	8.624	5	5	0	5
CNA06860	XP_567244.1	6.76E-59	189	29.1	7	5	0	7
CNE04600	XP_571153.1	6.37E-57	479	14.2	6	5	0	6
CND03700	XP_570193.1	6.50E-57	102	57.84	6	4	0	6
CNA08150	XP_567194.1	5.69E-56	170	39.41	9	4	0	9
CNL03800	XP_567940.1	3.53E-55	951	13.04	5	5	0	5
CNE01230	XP_571118.1	5.47E-55	102	68.63	11	4	0	11
CNC04290	XP_570001.1	2.25E-53	54	64.81	9	5	0	9
CNA07930	XP_567139.1	4.18E-53	126	31.75	5	4	0	5
CNA06960	XP_567013.1	2.88E-50	436	15.83	4	4	0	4
CNE02170	XP_570887.1	1.29E-49	160	35.63	6	5	0	6
CNK02880	XP_567883.1	6.69E-49	400	17.5	6	5	0	6
CNB04480	XP_568944.1	6.76E-47	587	9.71	4	4	0	4
CNA05180	XP_566823.1	1.59E-46	85	50.59	4	4	0	4
CNI00190	XP_572763.1	2.33E-46	374	12.57	4	4	0	4
CNC06820	XP_569926.1	1.21E-45	604	9.934	6	4	0	6
CNG02260	XP_571952.1	1.22E-45	91	35.16	8	4	0	8
CNI03530	XP_572611.1	1.56E-45	161	35.4	5	3	0	5
CNJ00770	XP_567458.1	1.73E-45	990	7.576	4	4	0	4
CNC06840	XP_569927.1	2.05E-45	586	8.02	3	3	0	3
CNA08170	XP_567196.1	8.08E-45	143	27.97	7	4	0	7
CNA06900	XP_566919.1	7.09E-44	109	23.85	4	3	0	4
CNB03600	XP_569194.1	1.82E-43	154	26.62	3	3	0	3
CNH02740	XP_572447.1	6.39E-43	66	37.88	3	3	0	3
CNA00580	XP_567231.1	9.46E-43	166	21.08	3	3	0	3
CNM02160	XP_568276.1	1.17E-42	273	15.38	4	4	0	4
CNC06560	XP_569950.1	1.20E-42	675	10.22	4	4	0	4
CNE02800	XP_570988.1	1.79E-42	250	12.4	3	3	0	3
CNG01110	XP_571777.1	1.85E-42	801	11.36	4	4	0	4
CNE03710	XP_570941.1	1.89E-42	750	8	3	3	0	3
CND03250	XP_570509.1	5.49E-42	137	34.31	3	3	0	3
CNL06610	XP_568184.1	1.21E-41	1236	5.259	3	3	0	3
CNF00040	XP_571273.1	2.70E-41	146	25.34	3	3	0	3
CNL03890	XP_568205.1	2.89E-41	131	33.59	6	3	0	6
CNA04330	XP_567164.1	4.57E-41	417	14.63	5	4	0	5
CNB02240	XP_569153.1	1.04E-40	903	7.53	3	3	0	3
CNL03740	XP_567935.1	1.66E-40	498	10.84	3	3	0	3
CNF02910	XP_571367.1	3.50E-40	124	22.58	4	3	0	4
CND05700	XP_570480.1	4.80E-40	51	47.06	5	3	0	5
CNF02320	XP_571549.1	2.63E-39	1126	3.819	3	3	0	3
CNH01640	XP_572343.1	6.86E-39	1159	3.969	3	3	0	3
CNF01140	XP_571261.1	8.15E-39	85	47.06	5	3	0	5
CNB04380	XP_568935.1	1.03E-38	77	49.35	4	3	0	4
CNK01820	XP_567661.1	2.75E-38	571	12.78	4	4	0	4
CND01250	XP_570291.1	3.25E-38	61	70.49	4	3	0	4
CND01790	XP_570256.1	3.78E-38	64	50	3	3	0	3
CNJ02120	XP_567383.1	5.33E-38	107	42.99	5	3	0	5
CNH03630	XP_572525.1	7.15E-38	140	29.29	4	3	0	4
CNH02500	XP_572426.1	3.37E-37	321	20.56	3	3	0	3
CNG02670	XP_571930.1	6.22E-37	492	14.02	5	4	0	5
CNK01460	XP_567824.1	7.15E-37	290	14.48	3	3	0	3
CNM02240	XP_568507.1	1.52E-36	129	32.56	4	4	0	4
CNI03950	XP_572949.1	2.12E-36	376	10.64	4	4	0	4
CND04410	XP_570111.1	2.88E-36	127	11.81	3	3	0	3
CNL04820	XP_568023.1	4.25E-36	617	16.05	4	4	0	4
CNB00070	XP_568753.1	1.03E-35	134	55.22	3	3	0	3
CNH02390	XP_572414.1	2.01E-35	124	26.61	7	3	0	7
CNG00410	XP_571739.1	2.32E-35	392	14.03	3	3	0	3
CNM01940	XP_568289.1	2.44E-35	476	12.39	3	3	0	3
CNL06050	XP_568134.1	5.59E-35	187	10.16	3	2	0	3
CNL05150	XP_568055.1	6.36E-35	122	16.39	3	3	0	3
CNC02920	XP_569590.1	1.33E-34	321	18.07	3	3	0	3
CNE03360	XP_570900.1	1.96E-34	364	17.03	3	3	0	3
CNA06440	XP_566987.1	3.25E-34	1513	4.627	4	4	0	4
CNB03040	XP_569017.1	2.20E-33	108	40.74	4	3	0	4
CNL03910	XP_567949.1	4.16E-33	142	26.06	2	2	0	2
CNC06180	XP_569977.1	5.26E-33	111	54.95	3	3	0	3
CNI00870	XP_572850.1	1.99E-32	236	19.07	4	3	0	4
CNG03520	XP_572044.1	2.21E-32	99	25.25	6	3	0	6
CNB03090	XP_568886.1	5.63E-32	1352	4.808	3	3	0	3
CND05430	XP_570539.1	5.68E-32	414	8.696	2	2	0	2
CNI03470	XP_572615.1	6.47E-32	460	9.565	3	2	0	3
CNH00120	XP_572206.1	8.31E-32	224	20.98	2	2	0	2
CNA06090	XP_566963.1	1.92E-31	1333	4.051	3	3	0	3
CNN00140	XP_568522.1	2.71E-31	602	4.983	3	2	0	3
CNB03520	XP_569187.1	6.31E-31	342	11.7	3	3	0	3
CNC05790	XP_569800.1	1.13E-30	493	10.75	3	3	0	3
CNG00670	XP_571785.1	5.78E-30	844	3.436	2	2	0	2
CNI03670	XP_572894.1	1.16E-29	678	5.015	3	2	0	3
CNE02200	XP_570893.1	1.34E-29	546	5.495	2	2	0	2
CNG04670	XP_572146.1	1.79E-29	723	4.011	2	2	0	2
CNH01810	XP_572355.1	1.02E-28	181	26.52	2	2	0	2
CNI02420	XP_572701.1	1.05E-28	311	11.9	2	2	0	2
CNA06430	XP_567212.1	1.55E-28	840	4.524	2	2	0	2
CNJ00850	XP_567465.1	2.03E-28	516	9.884	3	2	0	3
CND05580	XP_570134.1	3.86E-28	162	19.75	3	2	0	3
CNB04930	XP_568985.1	4.56E-28	92	29.35	2	2	0	2
CNF00140	XP_571284.1	5.19E-28	781	4.738	2	2	0	2
CNE03130	XP_570865.1	9.15E-28	96	30.21	2	2	0	2
CNJ01090	XP_567488.1	1.07E-27	375	8.533	2	2	0	2
CNF03500	XP_571425.1	1.27E-27	164	15.85	3	2	0	3
CNA04570	XP_566828.1	2.66E-27	607	5.931	2	2	0	2
CNG00700	XP_571791.1	3.59E-27	1778	2.531	2	2	0	2
CNB02020	XP_569130.1	1.01E-26	244	20.9	2	2	0	2
CNE03630	XP_570933.1	1.03E-26	591	5.753	3	2	0	3
CNA04520	XP_566820.1	1.08E-26	186	14.52	2	2	0	2
CNL04570	XP_568220.1	1.10E-26	514	14.59	3	3	0	3
CNC01770	XP_569529.1	1.10E-26	108	19.44	2	2	0	2
CNB04150	XP_569239.1	1.50E-26	418	7.416	3	2	0	3
CNG02760	XP_571939.1	1.50E-26	99	26.26	3	2	0	3
CNJ00220	XP_567279.1	1.56E-26	710	3.38	2	2	0	2
CNE00450	XP_570749.1	1.70E-26	457	8.753	2	2	0	2
CNH01340	XP_572322.1	2.72E-26	281	11.74	2	2	0	2
CNH01960	XP_572562.1	1.25E-25	131	35.11	3	3	0	3
CNE04000	XP_571029.1	1.37E-25	153	18.95	3	2	0	3
CNA00310	XP_567078.1	1.46E-25	490	9.388	2	2	0	2
CNG03250	XP_572039.1	1.49E-25	464	9.914	2	2	0	2
CNC05770	XP_569798.1	1.82E-25	292	10.96	2	2	0	2
CNI01940	XP_572660.1	2.65E-25	886	2.596	2	2	0	2
CNB00800	XP_569088.1	2.81E-25	181	19.89	4	2	0	4
CND04020	XP_570640.1	4.41E-25	879	3.072	2	2	0	2
CNB01010	XP_569107.1	7.01E-25	396	14.39	3	3	0	3
CNA04940	XP_566934.1	7.79E-25	437	7.78	2	2	0	2
CND03030	XP_570505.1	1.31E-24	1305	2.605	2	2	0	2
CNA03170	XP_566758.1	7.65E-24	399	10.03	3	3	0	3
CNI01580	XP_572673.1	1.34E-23	198	5.051	2	2	0	2
CNC06850	XP_569928.1	2.99E-23	361	10.8	2	2	0	2
CNI01760	XP_572667.1	4.96E-23	497	5.835	4	2	0	4
CNA02750	XP_566675.1	1.28E-22	338	9.467	4	2	0	4
CNG02120	XP_571920.1	2.06E-22	172	22.09	2	2	0	2
CNG00910	XP_571831.1	2.26E-22	791	7.965	3	3	0	3
CNE04160	XP_571071.1	2.47E-22	782	3.964	2	2	0	2
CNC03040	XP_569602.1	2.73E-22	1002	5.689	2	2	0	2
CNF02100	XP_571330.1	3.64E-22	493	9.736	2	2	0	2
CNL03870	XP_567946.1	4.21E-22	626	5.911	2	2	0	2
CNB00590	XP_569069.1	4.87E-22	134	17.16	2	2	0	2
CNH02400	XP_572415.1	5.63E-22	196	15.31	2	2	0	2
CNC01220	XP_569433.1	6.71E-22	663	3.469	2	2	0	2
CNB01870	XP_569117.1	6.75E-22	715	4.196	3	2	0	3
CNK01920	XP_567671.1	1.33E-21	195	15.38	2	2	0	2
CNA05450	XP_566866.1	2.89E-21	104	30.77	2	2	0	2
CNM01950	XP_568495.1	2.96E-21	356	11.24	2	2	0	2
CNB00060	XP_568752.1	4.67E-21	429	4.429	2	2	0	2
CNI02720	XP_572680.1	5.36E-21	342	7.602	2	2	0	2
CND04780	XP_570413.1	9.28E-21	892	4.596	2	2	0	2
CNB02050	XP_569135.1	9.67E-21	313	11.18	2	2	0	2
CNE01610	XP_571131.1	2.05E-20	243	13.99	2	2	0	2
CNB05750	XP_569316.1	4.33E-20	423	9.22	3	2	0	3
CNC00570	XP_569346.1	8.35E-20	749	7.21	2	2	0	2
CNJ02690	XP_567558.1	8.93E-20	149	32.21	2	2	0	2
CNF02370	XP_571334.1	2.12E-19	521	4.99	2	2	0	2
CNC02330	XP_569512.1	2.75E-19	466	11.8	2	2	0	2
CNH00300	XP_572223.1	3.69E-19	338	12.43	3	2	0	3
CNH00330	XP_572225.1	4.84E-19	357	8.123	2	2	0	2
CNE01670	XP_570786.1	7.78E-19	287	11.85	2	2	0	2
CNC00910	XP_569403.1	8.02E-19	191	35.08	2	2	0	2
CNA07250	XP_567258.1	9.20E-19	628	6.529	2	2	0	2
CNA03580	XP_566698.1	9.24E-19	350	10.86	2	2	0	2
CNL06690	XP_568189.1	1.05E-18	504	3.968	2	2	0	2
CNC02610	XP_569937.1	1.12E-18	654	6.728	2	2	0	2
CNA02550	XP_566641.1	2.32E-18	265	12.45	3	3	0	3
CND00960	XP_570316.1	2.72E-18	240	12.5	1	1	0	1
CNB00110	XP_568757.1	4.15E-18	1608	2.239	3	3	0	3
CNL03920	XP_567950.1	4.99E-18	414	7.971	2	2	0	2
CNC03990	XP_569634.1	5.45E-18	359	11.7	2	2	0	2
CNH01260	XP_572316.1	8.41E-18	145	17.93	2	1	0	2
CNC02760	XP_569573.1	9.22E-18	345	8.406	2	2	0	2
CNK00830	XP_567646.1	9.41E-18	608	3.947	2	2	0	2
CNI01770	XP_572666.1	1.46E-17	148	22.97	3	3	0	3
CNB02680	XP_568855.1	1.47E-17	552	4.71	3	1	0	3
CNE04430	XP_571111.1	1.53E-17	1101	2.089	1	1	0	1
CNI01190	XP_572697.1	1.79E-17	486	9.671	2	2	0	2
CNE03010	XP_570847.1	1.81E-17	748	2.941	1	1	0	1
CNF03880	XP_571344.1	2.39E-17	454	4.405	1	1	0	1
CND03550	XP_570526.1	2.46E-17	395	3.797	1	1	0	1
CND02770	XP_570224.1	2.61E-17	135	17.78	2	1	0	2
CNF02110	XP_571332.1	3.63E-17	749	9.079	2	2	0	2
CNA01880	XP_566559.1	3.90E-17	217	11.06	1	1	0	1
CNA04550	XP_566824.1	4.07E-17	162	12.35	1	1	0	1
CNM00320	XP_568367.1	8.28E-17	897	4.013	2	2	0	2
CNG04650	XP_572144.1	8.95E-17	806	2.357	1	1	0	1
CNB03730	XP_569206.1	9.14E-17	1001	1.099	1	1	0	1
CNG03120	XP_572017.1	1.00E-16	217	9.217	1	1	0	1
[truncated: 214 more rows]

## Sheet: Replicate 2
gene	protein	P-Score	Total Amino Acids	Sequence Coverage (%)	Number of PSMs	Number of Unique Peptides	Spores-PSMs	yeast-PSMs
CNE03150	XP_570869.1	2.59E-131	431	32.71	36	11	36	0
CNE04440	XP_571114.1	1.56E-75	416	26.2	9	8	9	0
CNK01510	XP_567740.1	5.46E-65	267	39.33	17	7	17	0
CNN00050	XP_568514.1	2.35E-59	381	19.69	34	3	34	0
CNL04840	XP_568025.1	7.20E-57	827	10.28	13	6	13	0
CND01910	XP_570425.1	1.35E-54	253	32.41	10	6	10	0
CNC02870	XP_569583.1	1.41E-54	328	33.23	10	6	10	0
CNM00880	XP_568321.1	1.79E-50	343	21.28	8	6	8	0
CNB01790	XP_568847.1	2.52E-50	657	12.02	6	6	6	0
CNN02190	XP_568704.1	1.84E-49	773	12.16	8	7	8	0
CNA01120	XP_567087.1	3.42E-49	561	7.665	15	5	15	0
CNA03960	XP_567162.1	8.96E-45	664	11.75	6	5	6	0
CNL05270	XP_568066.1	1.02E-43	364	16.76	7	4	7	0
CNH03230	XP_572492.1	4.53E-41	964	7.261	6	5	6	0
CNI01130	XP_572829.1	1.72E-40	1154	3.466	3	3	3	0
CNI00980	XP_572725.1	2.83E-39	513	11.31	5	4	5	0
CNE04020	XP_571052.1	1.14E-38	684	8.626	4	4	4	0
CNL04300	XP_567981.1	6.52E-38	1175	5.191	4	4	4	0
CNA06730	XP_566905.1	5.98E-37	726	7.576	5	4	5	0
CNK01080	XP_567796.1	4.42E-36	235	13.62	5	3	5	0
CNA04360	XP_566791.1	3.43E-35	606	5.281	19	3	19	0
CNB03540	XP_569189.1	1.57E-32	379	17.15	5	5	5	0
CNG00980	XP_571843.1	6.00E-31	557	9.874	4	3	4	0
CNB01280	XP_568800.1	1.20E-30	1320	3.864	4	4	4	0
CNE03480	XP_570914.1	2.09E-30	532	6.203	6	3	6	0
CNI03650	XP_572886.1	5.21E-30	613	8.809	4	3	4	0
CNJ01740	XP_567349.1	1.79E-29	468	8.12	4	3	4	0
CNC06350	XP_569892.1	2.75E-29	513	8.187	4	3	4	0
CNI03280	XP_572925.1	6.45E-29	881	4.881	5	4	5	0
CNC04330	XP_569687.1	2.20E-28	911	5.159	3	3	3	0
CND04810	XP_570083.1	3.51E-28	752	4.521	3	2	3	0
CNC05040	XP_569799.1	6.60E-28	179	29.61	5	3	5	0
CNA01860	XP_566555.1	7.39E-28	444	7.658	5	3	5	0
CNB01620	XP_568831.1	9.47E-28	592	6.081	4	3	4	0
CNB00580	XP_569068.1	3.25E-27	732	5.055	4	3	4	0
CND02930	XP_570201.1	5.12E-27	1208	3.146	4	4	4	0
CNF03920	XP_571352.1	2.97E-26	783	5.364	4	3	4	0
CND00650	XP_570303.1	3.14E-26	226	10.18	17	2	17	0
CNB02490	XP_569173.1	4.16E-26	279	11.83	4	2	4	0
CNC00420	XP_569332.1	1.17E-25	477	10.48	4	4	4	0
CNA02810	XP_566685.1	1.25E-25	216	12.5	4	3	4	0
CNA07890	XP_567136.1	8.75E-24	1184	1.943	3	2	3	0
CNB00420	XP_569052.1	4.61E-23	364	11.81	3	3	3	0
CNC01490	XP_569482.1	8.24E-23	174	22.41	4	3	4	0
CNH03260	XP_572496.1	2.21E-22	1843	1.519	2	2	2	0
CNJ00060	XP_567264.1	1.30E-21	300	12.33	3	3	3	0
CNM01000	XP_568412.1	1.33E-21	1003	2.293	2	2	2	0
CNL06250	XP_568150.1	1.62E-21	300	12	4	3	4	0
CNF03240	XP_571625.1	2.71E-21	669	3.587	2	2	2	0
CNE03420	XP_570908.1	2.96E-21	314	10.51	3	3	3	0
CNI00910	XP_572821.1	5.13E-21	713	3.647	2	2	2	0
CNK02030	XP_567679.1	3.70E-20	1558	2.054	3	3	3	0
CNA03320	XP_566658.1	7.79E-20	280	12.5	3	3	3	0
CNK00550	XP_567619.1	1.24E-19	253	14.62	3	2	3	0
CNA04020	XP_566748.1	2.03E-19	678	6.932	4	3	4	0
CNE01730	XP_570796.1	5.87E-19	374	8.556	3	3	3	0
CNC05510	XP_569753.1	3.40E-18	254	11.42	3	2	3	0
CNG02710	XP_571934.1	3.95E-18	188	21.28	2	2	2	0
CNB04290	XP_568928.1	4.42E-18	2067	1.161	2	2	2	0
CND00260	XP_570333.1	5.93E-18	175	12	2	2	2	0
CNL05590	XP_568095.1	6.79E-18	217	14.75	3	2	3	0
CXT1	XP_568018.1	8.03E-18	694	3.89	2	2	2	0
CNI01670	XP_572810.1	1.08E-17	750	3.867	2	2	2	0
CNB02480	XP_569172.1	2.78E-17	273	9.89	3	2	3	0
CNI01490	XP_572790.1	5.00E-17	259	11.2	2	2	2	0
CNC02370	XP_569518.1	9.02E-17	693	3.03	2	2	2	0
CNB05610	XP_569304.1	9.59E-17	410	8.537	3	2	3	0
CNF02730	XP_571578.1	9.60E-17	369	5.691	3	2	3	0
CNC06300	XP_569888.1	1.04E-16	493	8.114	2	2	2	0
CNI02700	XP_572909.1	1.22E-16	582	4.124	4	2	4	0
CNG02620	XP_572016.1	1.41E-16	208	19.71	2	2	2	0
CNC03730	XP_569605.1	2.43E-16	303	8.581	3	2	3	0
CNE02440	XP_570946.1	3.39E-16	538	5.204	3	3	3	0
CNA07460	XP_567061.1	5.42E-16	368	10.87	2	2	2	0
CNA02660	XP_566659.1	6.05E-16	250	12	3	2	3	0
CNL06200	XP_568147.1	1.07E-15	171	18.13	2	2	2	0
CNA05430	XP_566862.1	1.30E-15	416	3.606	2	2	2	0
CNE04550	XP_571145.1	1.47E-15	603	2.653	1	1	1	0
CNE00920	XP_570827.1	1.63E-15	1040	2.115	2	2	2	0
CNB01380	XP_568810.1	1.76E-15	836	2.751	2	2	2	0
CNG01830	XP_571921.1	2.30E-15	357	10.08	2	2	2	0
CNI00690	XP_572756.1	2.44E-15	361	6.371	3	2	3	0
CNG02840	XP_571967.1	2.84E-15	246	11.79	2	2	2	0
CNA02540	XP_566640.1	3.32E-15	393	5.344	2	2	2	0
CNB02640	XP_568851.1	6.50E-15	1202	2.829	2	2	2	0
CNC05120	XP_569813.1	9.81E-15	117	12.82	2	1	2	0
CNF00770	XP_571488.1	1.16E-14	662	4.23	2	2	2	0
CNC05850	XP_569808.1	2.19E-14	242	12.81	2	2	2	0
CNE03430	XP_570909.1	2.95E-14	390	3.59	2	1	2	0
CNH02490	XP_572424.1	2.96E-14	851	4.113	2	2	2	0
CND01400	XP_570410.1	3.21E-14	220	20.45	4	2	4	0
CNG03900	XP_572109.1	3.35E-14	677	4.136	2	2	2	0
CNG04420	XP_572121.1	3.61E-14	2430	0.9053	2	2	2	0
CNK00170	XP_567730.1	6.26E-14	448	4.464	2	2	2	0
CNF03580	XP_571662.1	6.49E-14	288	8.681	3	2	3	0
CNJ01460	XP_567326.1	7.37E-14	480	7.292	2	2	2	0
CNE03630	XP_570933.1	7.81E-14	591	10.66	2	2	2	0
CNN00820	XP_568627.1	8.91E-14	560	7.857	2	2	2	0
CNI00580	XP_572797.1	9.94E-14	288	9.375	2	2	2	0
CNJ02160	XP_567386.1	1.09E-13	286	8.392	2	2	2	0
CNE00520	XP_570760.1	1.81E-13	366	8.743	2	2	2	0
CNA05330	XP_566844.1	1.89E-13	642	3.583	2	2	2	0
CNF00260	XP_571449.1	2.00E-13	831	1.564	1	1	1	0
CNG02800	XP_571944.1	2.91E-13	435	7.586	3	2	3	0
CNE03540	XP_570921.1	2.92E-13	346	10.12	2	2	2	0
CNI03520	XP_572613.1	4.45E-13	557	7.54	2	2	2	0
CNL06420	XP_568164.1	5.50E-13	1033	2.42	2	2	2	0
CNB02210	XP_569150.1	6.33E-13	779	4.621	2	2	2	0
CNC00760	XP_569376.1	6.49E-13	317	6.309	1	1	1	0
CND03480	XP_570562.1	9.94E-13	552	6.522	2	2	2	0
CNB04980	XP_568990.1	1.18E-12	312	8.333	2	2	2	0
CNI04370	XP_572916.1	1.28E-12	367	4.36	2	1	2	0
CNA04000	XP_566745.1	1.46E-12	814	2.703	2	2	2	0
CNE04320	XP_571089.1	1.54E-12	297	9.091	2	2	2	0
CNN00450	XP_568574.1	1.65E-12	274	7.664	2	2	2	0
CNC03640	XP_569589.1	1.84E-12	316	15.51	2	2	2	0
CNA04640	XP_566843.1	1.86E-12	371	4.043	1	1	1	0
CNC00460	XP_569336.1	1.86E-12	434	6.452	4	2	4	0
CNG02530	XP_571997.1	2.26E-12	697	1.578	1	1	1	0
CNK02640	XP_567863.1	2.52E-12	325	7.385	2	2	2	0
CNA00330	XP_566465.1	3.08E-12	1115	1.166	1	1	1	0
CNK01450	XP_567823.1	3.77E-12	253	15.42	2	2	2	0
CND01990	XP_570234.1	3.95E-12	180	5.556	2	1	2	0
CNC04770	XP_569739.1	4.33E-12	452	5.531	2	2	2	0
CNJ03380	XP_567417.1	4.38E-12	446	5.381	2	2	2	0
CNB05240	XP_569271.1	4.79E-12	628	2.389	1	1	1	0
CNC03560	XP_569690.1	4.97E-12	638	4.232	2	2	2	0
CNB03720	XP_569205.1	5.14E-12	375	5.867	1	1	1	0
CNE05360	XP_571063.1	5.28E-12	368	5.435	2	2	2	0
CNE00290	XP_570725.1	5.39E-12	520	2.5	1	1	1	0
CNC03950	XP_569628.1	6.26E-12	218	9.174	3	1	3	0
CNB00820	XP_569090.1	6.56E-12	754	4.111	2	2	2	0
CNC02760	XP_569573.1	7.28E-12	345	5.217	2	2	2	0
CNF02440	XP_571339.1	1.15E-11	154	7.143	4	1	4	0
CNA02930	XP_567236.1	1.95E-11	489	4.703	1	1	1	0
CND01220	XP_570350.1	2.62E-11	151	6.623	1	1	1	0
CNJ01280	XP_567506.1	2.94E-11	152	9.211	1	1	1	0
CNG01610	XP_571876.1	3.67E-11	833	1.08	1	1	1	0
CNE03250	XP_571204.1	3.85E-11	1825	0.9863	1	1	1	0
CNG02370	XP_571962.1	5.11E-11	569	2.285	1	1	1	0
CNH03440	XP_572511.1	7.06E-11	393	5.089	1	1	1	0
CNA06030	XP_566957.1	1.06E-10	742	1.617	1	1	1	0
CNB02760	XP_568865.1	1.18E-10	900	1.778	1	1	1	0
CND02520	XP_570450.1	1.28E-10	738	1.22	1	1	1	0
CNA05720	XP_566892.1	1.51E-10	171	11.7	1	1	1	0
CNM01570	XP_568334.1	1.91E-10	837	1.314	1	1	1	0
CNA04290	XP_566778.1	3.03E-10	356	5.056	1	1	1	0
CND04350	XP_570117.1	4.04E-10	898	1.225	1	1	1	0
CND03340	XP_570565.1	4.18E-10	306	3.595	1	1	1	0
CNE01870	XP_571223.1	4.19E-10	256	3.516	1	1	1	0
CNH01260	XP_572316.1	5.25E-10	145	8.966	2	1	2	0
CNC07000	XP_569852.1	6.10E-10	202	4.455	3	1	3	0
CNH02300	XP_572403.1	7.81E-10	223	5.381	1	1	1	0
CNG02890	XP_571977.1	1.09E-09	214	4.673	1	1	1	0
CNH02930	XP_572464.1	1.23E-09	174	5.172	2	1	2	0
CNE03390	XP_570905.1	1.31E-09	498	3.815	1	1	1	0
CNF04140	XP_571709.1	1.36E-09	224	4.911	1	1	1	0
CNB02350	XP_569006.1	1.50E-09	373	3.753	1	1	1	0
CNF02470	XP_571343.1	1.55E-09	270	5.185	1	1	1	0
CNK02650	XP_567864.1	1.61E-09	233	3.863	1	1	1	0
CNH03320	XP_572502.1	1.72E-09	321	4.361	1	1	1	0
CNK00830	XP_567646.1	1.77E-09	608	1.974	1	1	1	0
CNJ00510	XP_567304.1	1.82E-09	203	8.374	1	1	1	0
CNB01460	XP_568820.1	2.16E-09	276	3.623	3	1	3	0
CNF00860	XP_571511.1	2.27E-09	384	2.604	1	1	1	0
CNA06970	XP_567014.1	2.40E-09	812	1.355	1	1	1	0
CNJ02470	XP_567539.1	2.59E-09	684	3.509	3	1	3	0
CNB00620	XP_569072.1	3.24E-09	1059	1.605	1	1	1	0
CNK01920	XP_567671.1	3.91E-09	195	5.641	1	1	1	0
CNI00780	XP_572747.1	3.96E-09	450	3.556	2	1	2	0
CNA04600	XP_566835.1	4.22E-09	441	3.401	1	1	1	0
CND04560	XP_570610.1	4.31E-09	177	6.78	2	1	2	0
CNN00460	XP_568576.1	4.34E-09	160	10.63	2	1	2	0
CNK02410	XP_567714.1	4.40E-09	1101	0.9991	1	1	1	0
CND04530	XP_570104.1	4.68E-09	996	1.205	1	1	1	0
CND02140	XP_570212.1	4.97E-09	660	2.879	1	1	1	0
CNB00930	XP_569099.1	5.56E-09	147	14.29	1	1	1	0
CNH00370	XP_572229.1	5.65E-09	852	1.408	2	1	2	0
CNI02830	XP_572655.1	8.60E-09	808	1.485	1	1	1	0
CNC00090	XP_569365.1	8.63E-09	178	10.11	1	1	1	0
CNA01330	XP_566591.1	8.66E-09	377	4.775	1	1	1	0
CNH00770	XP_572269.1	1.03E-08	363	2.479	1	1	1	0
CNA01220	XP_566572.1	1.04E-08	135	8.889	1	1	1	0
CNB01520	XP_568824.1	1.17E-08	291	3.78	1	1	1	0
CNJ00520	XP_567305.1	1.40E-08	732	1.639	1	1	1	0
CNK01420	XP_567820.1	1.41E-08	590	3.559	1	1	1	0
CNJ02880	XP_567568.1	1.53E-08	197	5.584	1	1	1	0
CNA04380	XP_566796.1	1.62E-08	428	4.206	1	1	1	0
CNA07140	XP_567033.1	1.63E-08	821	1.34	1	1	1	0
CNL06610	XP_568184.1	1.64E-08	1236	1.861	2	1	2	0
CNF00130	XP_571464.1	1.67E-08	611	2.946	1	1	1	0
CNL06370	XP_568234.1	1.99E-08	315	4.444	1	1	1	0
CND02350	XP_570435.1	2.07E-08	181	6.63	1	1	1	0
CND04550	XP_570600.1	2.08E-08	1577	1.458	1	1	1	0
CNB04570	XP_569037.1	2.12E-08	210	8.571	1	1	1	0
CNC00390	XP_569329.1	2.18E-08	101	13.86	2	1	2	0
CNE01350	XP_570726.1	2.20E-08	172	4.651	1	1	1	0
CNM00480	XP_568355.1	2.46E-08	693	3.03	1	1	1	0
CND01180	XP_570416.1	2.62E-08	122	11.48	1	1	1	0
CNA03310	XP_566655.1	2.98E-08	709	1.41	1	1	1	0
CNL05750	XP_568108.1	3.12E-08	817	1.224	2	1	2	0
CNA07970	XP_567177.1	3.36E-08	316	3.165	1	1	1	0
CND02950	XP_570460.1	3.53E-08	502	2.39	1	1	1	0
CNG03880	XP_572100.1	3.57E-08	499	2.204	1	1	1	0
CNL04600	XP_568214.1	3.68E-08	312	3.205	1	1	1	0
CND00720	XP_570300.1	4.07E-08	241	4.149	1	1	1	0
CND04930	XP_570479.1	4.11E-08	409	3.178	2	1	2	0
CNB05520	XP_569295.1	4.14E-08	553	2.532	1	1	1	0
CNA01400	XP_566604.1	4.48E-08	426	4.225	1	1	1	0
CNI01830	XP_572826.1	4.66E-08	1123	0.9795	1	1	1	0
CNJ01010	XP_567480.1	4.97E-08	92	11.96	1	1	1	0
CNF03200	XP_571392.1	5.91E-08	441	2.494	1	1	1	0
CNL03970	XP_567953.1	6.11E-08	1013	1.283	1	1	1	0
CNA06180	XP_566969.1	6.40E-08	638	1.881	1	1	1	0
CNM00470	XP_568357.1	6.63E-08	346	2.023	1	1	1	0
CNL04140	XP_567969.1	7.50E-08	518	2.124	1	1	1	0
CNG00360	XP_571731.1	8.31E-08	556	1.799	1	1	1	0
CNF03930	XP_571680.1	8.68E-08	466	2.146	1	1	1	0
CNL05150	XP_568055.1	1.07E-07	122	9.016	1	1	1	0
CND02290	XP_570447.1	1.08E-07	218	6.881	1	1	1	0
CNF01910	XP_571518.1	1.09E-07	1053	0.9497	1	1	1	0
CNH01920	XP_572367.1	1.12E-07	172	5.233	1	1	1	0
CNG01910	XP_571881.1	1.13E-07	304	4.605	1	1	1	0
CNC02640	XP_569558.1	1.14E-07	582	1.718	1	1	1	0
CNG04000	XP_572128.1	1.17E-07	498	4.819	1	1	1	0
CNB05680	XP_569309.1	1.23E-07	248	13.71	1	1	1	0
CNF03820	XP_571340.1	1.25E-07	755	1.325	1	1	1	0
CNI00560	XP_572795.1	1.33E-07	752	1.33	1	1	1	0
CND03100	XP_570680.1	1.40E-07	379	3.166	1	1	1	0
CNA08360	XP_567075.1	1.44E-07	646	2.012	1	1	1	0
CNG03850	XP_572094.1	1.49E-07	1295	0.8494	1	1	1	0
CNH01170	XP_572552.1	1.55E-07	140	7.857	1	1	1	0
CNF01160	XP_571548.1	1.56E-07	349	2.579	2	1	2	0
CNF02270	XP_571324.1	1.64E-07	261	8.429	1	1	1	0
CND02360	XP_570442.1	1.67E-07	118	6.78	1	1	1	0
CNB04890	XP_568981.1	1.68E-07	706	2.691	1	1	1	0
CNB00490	XP_569058.1	1.69E-07	1186	1.18	1	1	1	0
CNJ02420	XP_567534.1	1.70E-07	161	6.832	1	1	1	0
CNI01940	XP_572660.1	2.08E-07	886	1.016	1	1	1	0
CNE04370	XP_571100.1	0	2513	23.16	111	46	8	103
CNJ00800	XP_567460.1	0	1149	50.04	189	44	30	159
CNE04080	XP_571062.1	0	908	61.23	316	52	184	132
CNK02310	XP_567704.1	0	763	63.83	245	41	83	162
CNK00070	XP_567776.1	0	834	45.44	223	37	58	165
CNH01310	XP_572319.1	0	971	42.84	232	37	85	147
CNJ03270	XP_567407.1	0	1684	36.28	115	44	44	71
CND06220	XP_570549.1	0	826	43.95	168	33	45	123
CNC02320	XP_569509.1	0	640	48.28	326	34	155	171
CNA03160	XP_566757.1	0	614	61.07	229	32	83	146
CNF00650	XP_571482.1	0	1103	38.08	143	32	38	105
CNC02520	XP_569545.1	0	644	51.09	311	35	165	146
CNF03900	XP_571348.1	0	506	70.75	342	29	99	243
CNA07740	XP_567122.1	0	680	56.03	157	35	62	95
CNE04360	XP_571099.1	2.02E-282	1438	28.79	85	31	18	67
CNF00570	XP_571472.1	0	547	63.44	320	27	114	206
CNJ00490	XP_567302.1	0	925	56.54	155	40	66	89
CNF02180	XP_571316.1	2.42E-242	2237	17.97	58	27	4	54
CNK01050	XP_567793.1	0	491	69.04	238	26	75	163
CNA04050	XP_566751.1	1.88E-272	419	62.29	133	25	35	98
CND02620	XP_570245.1	0	792	48.99	130	27	46	84
CND00180	XP_570379.1	2.30E-284	1056	37.41	98	30	36	62
CNF02530	XP_571589.1	1.61E-275	893	40.87	87	26	38	49
CNB03790	XP_569211.1	2.05E-262	581	46.64	110	25	36	74
CNC02510	XP_569544.1	0	819	31.87	105	25	50	55
CND00940	XP_570402.1	2.42E-269	687	42.21	129	23	40	89
CNF03530	XP_571431.1	4.30E-256	928	31.57	88	24	18	70
CNM02070	XP_568283.1	3.43E-253	773	48.12	82	27	30	52
CND01230	XP_570348.1	1.73E-300	649	42.06	104	28	61	43
CNC03080	XP_569610.1	3.59E-236	572	58.92	111	23	26	85
CNH02910	XP_572462.1	0	538	45.17	103	20	30	73
CNC05530	XP_569755.1	7.50E-233	630	43.65	182	21	86	96
CNL04260	XP_567978.1	1.92E-223	667	45.43	104	23	33	71
CNJ00950	XP_567475.1	5.93E-213	713	41.8	100	22	29	71
CNF02280	XP_571326.1	0	540	38.15	183	22	65	118
CNN00430	XP_568570.1	0	561	61.14	101	23	36	65
CNM01520	XP_568451.1	5.13E-247	700	33.57	74	26	37	37
CNG02220	XP_571947.1	1.04E-224	454	49.56	98	21	33	65
CNC03700	XP_569599.1	1.20E-203	503	51.29	100	19	27	73
CNF02250	XP_571553.1	3.93E-198	924	30.19	63	20	17	46
CNB04910	XP_568983.1	3.45E-196	1018	29.86	65	22	18	47
CNB01310	XP_568803.1	4.73E-163	775	31.35	47	19	10	37
CNJ03090	XP_567389.1	1.62E-139	1593	14.19	28	19	4	24
CNE00710	XP_570793.1	0	361	58.17	213	18	61	152
CNA02830	XP_566689.1	3.07E-258	898	38.75	69	24	32	37
CNG03490	XP_572038.1	3.22E-228	338	73.08	114	19	34	80
CNI02220	XP_572710.1	8.14E-192	1289	21.64	42	21	17	25
CNB01730	XP_568841.1	2.73E-183	1055	27.2	51	21	18	33
CNJ00140	XP_567271.1	1.49E-182	635	37.01	74	19	19	55
CNJ02750	XP_567564.1	4.41E-239	810	42.72	76	24	39	37
CND05840	XP_570114.1	1.33E-212	511	46.58	57	18	19	38
CNC05830	XP_569804.1	5.19E-203	292	78.08	142	18	47	95
CNA00510	XP_566478.1	2.98E-198	464	51.29	91	20	29	62
CNB00190	XP_568760.1	1.41E-190	345	70.43	86	17	17	69
CND00240	XP_570337.1	3.31E-176	431	44.78	74	17	16	58
CNK02240	XP_567698.1	1.14E-149	390	42.05	56	18	18	38
CNA06000	XP_566954.1	6.19E-144	2333	9.601	39	17	3	36
CNA04650	XP_566845.1	4.30E-208	377	63.93	162	18	73	89
CNK03170	XP_567910.1	1.13E-201	323	59.75	126	17	39	87
CNB04050	XP_569228.1	4.25E-193	556	45.32	51	17	13	38
CNI03270	XP_572631.1	4.93E-172	637	43.33	58	18	13	45
CNA02370	XP_566629.1	8.54E-172	934	23.98	45	19	17	28
CNJ00410	XP_567297.1	1.64E-160	499	44.69	62	17	14	48
CNH02040	XP_572378.1	0	266	50.38	93	17	40	53
CNN01680	XP_568652.1	1.41E-261	798	32.96	101	22	50	51
CNM01080	XP_568302.1	4.32E-202	313	47.6	201	16	69	132
CNM01300	XP_568462.1	1.73E-186	459	43.79	263	15	98	165
CNI00710	XP_572754.1	1.59E-184	706	32.58	87	16	39	48
CNJ01680	XP_567345.1	5.44E-167	624	35.74	52	17	21	31
CNF03470	XP_571419.1	8.46E-164	373	56.3	79	15	24	55
CNB02810	XP_568869.1	1.22E-161	448	42.19	83	15	35	48
CNA06790	XP_566910.1	4.44E-157	605	37.69	53	15	14	39
CNA03810	XP_566719.1	5.15E-148	682	32.11	38	18	11	27
CNC04180	XP_570003.1	1.77E-137	591	34.01	44	15	10	34
CNE03290	XP_570890.1	2.18E-136	952	18.8	42	15	12	30
CNL03930	XP_567951.1	0	256	57.42	135	18	85	50
CNG00860	XP_571821.1	0	477	52.62	93	16	33	60
CNN01030	XP_568544.1	0	370	51.08	75	14	18	57
CNA04610	XP_566837.1	0	379	49.6	69	14	22	47
CNC00160	XP_569379.1	4.08E-202	444	50.23	142	16	39	103
CNM00950	XP_568414.1	3.35E-183	453	47.9	57	18	22	35
CNL04470	XP_567997.1	3.51E-167	466	51.93	67	16	24	43
CNE02210	XP_570895.1	1.57E-164	618	39	49	17	9	40
CNM00360	XP_568366.1	5.36E-162	413	44.79	47	16	11	36
CND02900	XP_570206.1	7.86E-159	706	38.53	42	17	15	27
CNJ00590	XP_567312.1	3.26E-155	733	27.83	58	14	11	47
CNG03280	XP_572045.1	8.40E-151	504	43.45	42	17	12	30
CNI03590	XP_572603.1	2.74E-150	551	37.02	67	15	15	52
CNH01270	XP_572317.1	2.68E-148	314	65.29	68	14	10	58
CNK03140	XP_567904.1	3.67E-136	458	53.28	37	15	11	26
CNF04450	XP_571697.1	2.25E-123	413	50.61	53	16	16	37
CNI03480	XP_572880.1	2.38E-123	355	46.2	28	14	2	26
CNA01230	XP_566574.1	6.97E-169	1015	28.08	42	19	23	19
CNF03160	XP_571627.1	3.03E-167	339	47.2	127	15	42	85
CNB02230	XP_569152.1	6.60E-166	303	66.67	67	15	18	49
CNB01650	XP_568834.1	1.92E-165	522	41.38	67	14	21	46
CNA01640	XP_566524.1	7.35E-153	476	42.65	57	14	16	41
CNJ00610	XP_567314.1	2.93E-150	906	21.63	33	14	10	23
CNB04090	XP_569234.1	3.10E-149	452	38.27	56	15	15	41
CNH03280	XP_572498.1	3.70E-144	549	40.8	51	14	12	39
CNE05350	XP_571061.1	5.55E-139	375	52.8	49	13	3	46
CNL05310	XP_568069.1	2.22E-130	725	33.66	32	16	10	22
CNK01610	XP_567835.1	2.23E-130	364	45.33	49	13	18	31
CNG00590	XP_571769.1	4.86E-127	1021	21.65	36	15	10	26
CNL06460	XP_568166.1	2.02E-125	468	29.06	56	13	11	45
CNA07260	XP_567043.1	1.13E-110	418	40.91	32	13	7	25
CND02630	XP_570243.1	0	377	40.05	62	12	25	37
CNJ01840	XP_567357.1	0	477	38.36	44	12	12	32
CNL06340	XP_568158.1	1.35E-185	714	39.5	47	22	31	16
CNF02520	XP_571590.1	1.42E-166	1012	25.69	46	18	18	28
CNB00300	XP_568771.1	1.00E-164	359	54.87	71	16	24	47
CNC06260	XP_569885.1	2.04E-158	349	55.59	48	15	19	29
CNA06360	XP_566981.1	4.98E-152	250	52.4	66	14	20	46
CNF02480	XP_571345.1	3.42E-144	401	48.38	58	14	15	43
CNE00210	XP_571083.1	2.91E-139	316	61.71	70	14	19	51
CNH01400	XP_572328.1	1.92E-123	557	29.98	32	12	8	24
CNB01020	XP_569108.1	1.39E-118	472	38.14	21	12	4	17
CNA02270	XP_566619.1	3.47E-105	762	24.67	20	12	1	19
CNB05640	XP_569307.1	6.72E-97	740	22.16	26	12	4	22
CNJ01920	XP_567364.1	0	363	41.32	70	12	20	50
CNN01550	XP_568632.1	0	429	47.32	68	15	29	39
CNA08250	XP_567067.1	1.03E-198	1018	30.84	49	26	31	18
CNC06020	XP_569823.1	8.83E-185	793	45.65	47	21	31	16
CND00040	XP_570357.1	3.53E-174	673	47.4	41	21	19	22
CNA04700	XP_566859.1	2.72E-145	415	43.13	66	12	24	42
CNL03700	XP_567933.1	1.18E-141	557	35.91	61	15	31	30
CNH01900	XP_572365.1	1.27E-136	833	20.17	29	13	13	16
CNE02120	XP_570878.1	1.07E-133	507	28.4	60	13	24	36
CNC01700	XP_569517.1	3.19E-132	510	36.27	37	13	10	27
CNK03420	XP_567926.1	5.04E-130	269	56.13	52	12	23	29
CNI01120	XP_572711.1	7.73E-126	199	37.69	56	11	16	40
CNM01760	XP_568478.1	3.89E-124	1005	18.81	37	16	14	23
CNA06200	XP_567206.1	1.21E-123	263	41.44	58	12	13	45
CNG01150	XP_571786.1	2.93E-120	748	23.8	39	13	8	31
CNC03260	XP_569650.1	4.74E-115	447	39.15	48	13	13	35
CNB05080	XP_569257.1	2.39E-111	379	37.47	33	11	1	32
CNC05280	XP_569717.1	6.88E-108	406	43.84	32	11	8	24
CND02450	XP_570444.1	4.93E-106	479	37.58	26	13	11	15
CNI02040	XP_572656.1	1.37E-105	342	49.42	42	11	4	38
CNC06430	XP_569899.1	6.25E-96	419	24.58	40	11	8	32
CNC05360	XP_569733.1	8.09E-94	304	52.63	41	11	14	27
CNK02370	XP_567710.1	7.71E-151	333	49.85	34	14	16	18
CNA00620	XP_566486.1	5.43E-140	411	36.98	44	13	17	27
CNC02850	XP_569579.1	5.10E-127	335	42.69	33	10	4	29
CNB01200	XP_568793.1	6.24E-127	358	52.79	41	13	18	23
CNK00760	XP_567638.1	7.96E-122	477	31.45	53	11	21	32
CNJ01080	XP_567487.1	2.66E-115	914	14.88	37	11	11	26
CNK00280	XP_567598.1	7.72E-113	532	25.56	25	11	9	16
CNA01850	XP_566553.1	8.19E-111	519	27.94	32	11	10	22
CNI04340	XP_572918.1	2.23E-110	292	47.26	56	11	17	39
CNA07620	XP_567112.1	4.80E-110	401	32.67	61	13	26	35
CNA04310	XP_566782.1	9.81E-110	373	45.58	30	12	12	18
CNK00060	XP_567775.1	1.15E-108	519	21.39	39	10	9	30
CNI03300	XP_572867.1	8.51E-105	1355	10.18	17	11	5	12
CNM01170	XP_568429.1	3.79E-104	1155	13.77	30	12	8	22
CNC00920	XP_569406.1	3.72E-101	451	32.82	33	10	6	27
CNG02560	XP_572003.1	2.32E-100	410	32.68	34	10	3	31
CNA04240	XP_566768.1	4.61E-93	544	25.18	33	10	6	27
CND03070	XP_570190.1	3.97E-90	365	41.1	30	10	12	18
CNC03120	XP_569615.1	9.54E-89	1545	11.33	18	11	5	13
CNH02450	XP_572420.1	6.06E-81	546	23.81	20	12	6	14
CNB04880	XP_568980.1	0	259	40.93	49	10	17	32
CNE02310	XP_570926.1	3.90E-128	279	40.5	47	9	21	26
CNH01850	XP_572360.1	2.03E-123	333	48.65	29	13	12	17
CNI00240	XP_572730.1	4.60E-123	283	45.94	35	11	13	22
CNH02890	XP_572460.1	5.92E-123	1113	18.15	30	15	18	12
CNA01060	XP_566546.1	6.48E-121	252	54.37	54	11	19	35
CNM01090	XP_568408.1	4.54E-120	319	38.87	56	11	24	32
CNB04580	XP_568950.1	6.38E-115	193	56.48	49	10	18	31
CNA00910	XP_566518.1	1.92E-114	584	27.23	36	13	18	18
CNC00660	XP_569356.1	3.39E-112	727	25.03	30	12	11	19
CNI01590	XP_572672.1	1.26E-108	225	63.11	36	9	9	27
CNB02690	XP_568858.1	3.07E-105	491	27.29	39	10	15	24
CNB04710	XP_569034.1	4.24E-105	325	35.08	33	9	7	26
CND03850	XP_570634.1	2.85E-102	370	31.62	36	10	10	26
CNC06880	XP_569857.1	3.31E-99	385	40	21	11	8	13
CNJ02060	XP_567378.1	1.42E-95	378	43.39	36	10	9	27
CNG03100	XP_572013.1	3.15E-94	336	28.57	46	9	17	29
CNG03130	XP_572020.1	7.67E-94	464	32.54	35	10	12	23
CNB01760	XP_568844.1	9.66E-93	257	51.36	21	9	3	18
CNJ03110	XP_567390.1	8.85E-91	155	43.87	49	10	18	31
CNC03020	XP_569600.1	1.72E-90	364	34.89	29	9	4	25
CND06300	XP_570076.1	1.80E-88	567	24.34	35	11	8	27
CNN01720	XP_568654.1	7.75E-88	182	49.45	43	9	12	31
CNH00170	XP_572212.1	1.99E-86	271	40.96	29	9	9	20
CNG00140	XP_571732.1	3.60E-86	551	27.22	17	11	6	11
CNN01260	XP_568571.1	5.03E-79	997	11.43	25	9	1	24
CNJ01560	XP_567335.1	0	267	29.21	45	8	15	30
CNK02960	XP_567891.1	0	202	57.92	31	8	7	24
CND01820	XP_570250.1	0	423	29.31	30	10	17	13
CNA07200	XP_567037.1	0	442	34.39	50	13	24	26
CNA04370	XP_566793.1	0	358	31.84	23	8	2	21
CNM02110	XP_568282.1	8.46E-174	604	39.4	34	16	20	14
CNE00610	XP_570776.1	9.60E-173	551	37.57	52	17	36	16
CNG02780	XP_571941.1	1.24E-143	952	21.43	34	15	18	16
CNA05470	XP_566870.1	1.99E-138	694	25.79	40	15	17	23
CNE05000	XP_571026.1	1.03E-135	251	63.75	37	11	15	22
CND03940	XP_570632.1	2.52E-115	921	18.24	27	13	13	14
CNI02990	XP_573012.1	8.10E-110	994	19.92	32	13	16	16
CNE01020	XP_570844.1	7.55E-108	885	17.74	31	12	14	17
CNB02030	XP_569133.1	7.93E-108	328	31.1	36	9	9	27
CNC05990	XP_569980.1	1.02E-106	138	58.7	25	9	8	17
CNC03500	XP_569680.1	5.20E-103	313	42.17	30	8	6	24
CNE00750	XP_570799.1	5.41E-103	288	46.53	39	10	16	23
CNA00250	XP_566460.1	1.17E-101	191	54.97	50	8	12	38
CNC03540	XP_569686.1	3.03E-95	307	42.02	32	9	14	18
CNC06100	XP_569872.1	9.52E-95	161	60.25	30	11	12	18
CNG03070	XP_572006.1	3.49E-94	479	25.68	20	8	3	17
CNM01020	XP_568309.1	2.24E-92	205	42.93	35	9	15	20
CNC04930	XP_569779.1	4.44E-92	454	31.5	26	10	9	17
CNG00600	XP_571771.1	1.14E-91	422	26.78	58	8	15	43
CNA02580	XP_566646.1	9.85E-90	416	27.64	37	9	7	30
CND06290	XP_570078.1	2.99E-89	395	33.16	21	9	6	15
CND02780	XP_570222.1	2.91E-87	237	36.71	38	8	9	29
CNL05670	XP_568101.1	2.37E-83	103	53.4	81	8	34	47
CNA01180	XP_566563.1	2.99E-82	618	24.43	19	10	7	12
CNA05040	XP_566792.1	1.78E-81	1136	10.3	18	9	9	9
CND00750	XP_570396.1	5.21E-78	388	23.71	38	9	11	27
CNB00480	XP_569057.1	1.60E-77	772	18.65	17	10	5	12
CND01570	XP_570279.1	2.06E-75	561	18.36	21	9	6	15
CNB02610	XP_569183.1	8.01E-75	989	11.63	21	9	6	15
CNF00070	XP_571277.1	5.63E-74	728	14.84	18	9	5	13
CNE02160	XP_570885.1	1.75E-72	193	38.34	42	8	11	31
CNC04750	XP_569734.1	1.67E-69	430	25.58	23	8	4	19
CNE01390	XP_570734.1	4.60E-69	600	16.33	20	9	6	14
CNG00480	XP_571751.1	1.34E-67	1222	9.002	15	9	5	10
CNC04420	XP_569694.1	8.05E-67	466	25.54	15	8	1	14
CNG01660	XP_571886.1	1.10E-139	1130	14.6	36	12	20	16
CNI01160	XP_572834.1	1.12E-109	673	24.22	32	11	15	17
CNC03310	XP_569658.1	1.65E-109	585	30.94	22	13	13	9
CNL04900	XP_568032.1	2.10E-106	228	45.61	25	11	15	10
CNI03050	XP_572643.1	7.46E-106	194	44.33	49	11	29	20
CNL06670	XP_568244.1	2.01E-103	452	28.76	56	10	24	32
CND01160	XP_570418.1	1.23E-102	865	18.73	23	11	13	10
CNB02380	XP_569163.1	2.74E-98	946	14.27	19	10	6	13
CNK02100	XP_567686.1	2.50E-97	265	41.89	27	11	12	15
CNI01090	XP_572717.1	5.53E-97	194	44.85	22	9	12	10
CNC00990	XP_569417.1	5.68E-96	237	43.04	21	9	6	15
CNG00300	XP_571764.1	1.21E-95	312	43.91	40	8	13	27
CNM00840	XP_568420.1	2.12E-93	135	48.15	42	7	13	29
CNF04150	XP_571691.1	3.20E-93	256	40.63	34	9	14	20
CNB02670	XP_568854.1	2.42E-92	570	27.54	26	11	16	10
CND03460	XP_570671.1	3.95E-91	190	51.05	42	9	12	30
CND03280	XP_570512.1	5.50E-91	208	56.73	37	7	11	26
CNG03220	XP_572032.1	5.32E-90	182	50	39	8	15	24
CNC01860	XP_569553.1	7.44E-89	293	50.51	19	10	7	12
CNA06950	XP_567012.1	9.59E-87	111	54.05	33	7	9	24
CNG03480	XP_572035.1	1.20E-85	280	30.71	18	9	4	14
CNH02830	XP_572454.1	2.02E-85	409	24.69	27	7	4	23
CNB02750	XP_568864.1	5.11E-83	140	61.43	48	9	19	29
CND05910	XP_570540.1	1.43E-82	126	56.35	34	7	9	25
CNK00220	XP_567593.1	8.26E-81	287	44.6	34	10	15	19
CNG02080	XP_571914.1	3.60E-80	333	27.93	37	7	15	22
CNI01140	XP_572831.1	7.59E-80	261	45.21	19	9	10	9
CNG03720	XP_572078.1	1.94E-79	208	44.71	51	8	16	35
CND02280	XP_570275.1	1.03E-77	309	29.77	24	8	7	17
CNI01750	XP_572966.1	2.54E-75	532	21.05	17	7	1	16
CNF00890	XP_571503.1	6.57E-75	1080	9.167	23	8	9	14
CNG03550	XP_572050.1	1.01E-74	450	16.89	24	7	10	14
CNB04310	XP_568930.1	4.92E-74	404	29.95	15	8	5	10
CNI03160	XP_572931.1	1.43E-73	630	16.51	22	10	6	16
CNJ01000	XP_567479.1	3.88E-73	407	28.75	17	8	6	11
CND03150	XP_570182.1	7.56E-73	224	41.07	17	9	8	9
CNA01050	XP_566539.1	1.49E-71	379	24.27	27	7	4	23
CNA05600	XP_566883.1	3.06E-71	692	12.28	16	9	7	9
CNB01290	XP_568801.1	1.29E-70	196	41.84	40	7	17	23
CNC03610	XP_569582.1	2.01E-70	547	18.28	18	7	5	13
CNF04660	XP_571613.1	2.11E-70	778	15.81	18	10	6	12
CNE01910	XP_570824.1	4.59E-69	107	46.73	30	7	10	20
CNA01260	XP_567249.1	1.14E-67	285	31.58	18	7	2	16
CNC01930	XP_569442.1	8.30E-67	625	16.8	18	8	4	14
CNH01240	XP_572314.1	3.13E-66	352	25.57	16	7	4	12
CNC03840	XP_569622.1	3.94E-65	156	48.08	14	8	3	11
CNC01400	XP_569463.1	4.16E-64	470	29.15	11	8	2	9
CNM00700	XP_568335.1	9.25E-63	463	25.92	14	8	2	12
CND01070	XP_570308.1	1.05E-62	411	27.74	18	8	6	12
CNA06760	XP_566907.1	3.84E-60	373	25.2	17	7	5	12
CNE03320	XP_570894.1	4.74E-59	584	20.38	21	8	8	13
CNG02580	XP_572007.1	5.48E-59	428	20.56	15	7	1	14
CNJ03370	XP_567416.1	4.96E-58	175	35.43	32	7	10	22
CND02030	XP_570225.1	7.31E-58	531	19.02	20	7	6	14
CNM01550	XP_568336.1	2.29E-51	464	20.91	11	7	1	10
CNH01040	XP_572296.1	0	175	68	17	9	11	6
CNK03230	XP_567915.1	0	205	36.1	53	9	22	31
CNL03990	XP_567955.1	0	379	37.73	65	14	45	20
CNA00820	XP_566509.1	8.88E-138	547	49.36	31	15	25	6
CNH03300	XP_572500.1	3.86E-104	694	27.09	21	12	11	10
CNN00870	XP_568638.1	6.15E-101	423	29.31	29	11	18	11
CNC05760	XP_569796.1	2.22E-99	553	18.26	28	9	19	9
CNI01180	XP_572836.1	1.12E-93	515	33.2	21	11	8	13
CNC02690	XP_569565.1	8.39E-92	698	20.92	25	10	12	13
CNE03920	XP_571019.1	1.23E-90	226	38.5	28	8	12	16
CNC05580	XP_569767.1	1.11E-87	439	27.79	24	9	12	12
CNJ00180	XP_567275.1	1.18E-81	287	29.62	32	7	15	17
CNA02940	XP_566708.1	1.56E-81	516	22.48	21	8	8	13
CNK02340	XP_567707.1	2.39E-80	350	32.29	21	9	11	10
CNC02550	XP_569548.1	1.89E-77	266	25.19	28	8	14	14
CNJ02260	XP_567521.1	8.07E-77	139	52.52	34	7	12	22
CNE00040	XP_570692.1	1.10E-76	445	18.65	21	6	5	16
CNB04850	XP_568975.1	5.97E-75	256	44.92	28	9	12	16
CNJ00620	XP_567315.1	3.78E-74	518	13.51	12	6	4	8
CNB04350	XP_569031.1	6.96E-74	340	24.12	17	6	4	13
CNC00350	XP_569415.1	1.97E-73	154	45.45	24	7	6	18
CNK03240	XP_567751.1	2.14E-73	167	53.89	13	6	4	9
CNN01570	XP_568637.1	1.54E-70	577	18.02	21	8	8	13
CND05400	XP_570147.1	3.76E-70	158	48.1	31	6	10	21
CNG00490	XP_571753.1	3.95E-70	1190	8.992	12	8	3	9
CNB00990	XP_569105.1	5.76E-70	455	17.58	28	6	14	14
CNM01180	XP_568431.1	1.75E-69	349	24.64	20	6	8	12
CNC06590	XP_569949.1	2.28E-69	365	24.93	28	8	9	19
CNA06560	XP_566996.1	1.11E-68	315	21.27	19	6	6	13
CNB02790	XP_568867.1	1.79E-68	875	10.97	15	7	4	11
CNK02900	XP_567885.1	4.10E-68	130	61.54	29	6	7	22
CNH01360	XP_572324.1	6.79E-68	270	31.48	17	6	5	12
CNA01100	XP_567088.1	3.77E-67	344	31.1	19	8	7	12
CNC05460	XP_569749.1	2.24E-66	2265	6.711	13	10	7	6
CND02790	XP_570220.1	2.41E-66	151	46.36	21	7	8	13
CNL05500	XP_568086.1	2.52E-65	1885	4.456	24	7	6	18
CND02070	XP_570455.1	3.35E-63	253	39.53	19	6	12	7
CNB01800	XP_569051.1	6.97E-63	134	58.21	22	6	6	16
CNB01230	XP_568796.1	8.81E-62	179	45.81	36	6	18	18
CNF00730	XP_571244.1	2.64E-61	699	16.74	14	9	7	7
CNL04110	XP_567965.1	5.00E-61	502	21.31	11	8	4	7
CNN01460	XP_568613.1	5.41E-61	357	29.41	12	7	2	10
CNJ02040	XP_567376.1	3.05E-60	375	18.67	10	6	2	8
CND03900	XP_570162.1	8.26E-60	432	21.53	26	6	8	18
CNC01070	XP_569428.1	1.37E-59	1047	11.75	11	8	3	8
CNC05330	XP_569727.1	2.35E-58	186	32.8	11	6	3	8
CNN00980	XP_568736.1	2.60E-58	437	18.31	15	7	5	10
CNL03960	XP_568209.1	8.63E-58	255	29.02	31	6	11	20
CND05060	XP_570436.1	9.30E-58	302	39.07	10	6	2	8
CNA06290	XP_566976.1	1.01E-57	715	12.73	14	6	2	12
CNA06500	XP_566991.1	6.94E-57	153	51.63	28	7	9	19
CNC06940	XP_569827.1	1.22E-56	201	27.36	25	6	7	18
CNH00670	XP_572260.1	2.23E-56	411	19.22	18	6	4	14
CNC06440	XP_569900.1	6.67E-56	558	14.34	14	6	1	13
CNE02830	XP_570994.1	1.23E-54	280	47.5	11	8	4	7
CNB02420	XP_569167.1	2.15E-54	142	47.89	21	6	5	16
CNG04350	XP_572110.1	1.29E-50	592	14.36	15	6	4	11
CND05740	XP_570498.1	1.34E-50	753	9.695	9	7	2	7
CNM01290	XP_568277.1	4.64E-47	1114	6.463	14	6	1	13
CNC05660	XP_569783.1	9.61E-42	542	12.73	10	6	2	8
CNB00720	XP_569081.1	0	398	24.62	26	7	8	18
CNE05040	XP_571033.1	1.43E-104	676	29.29	37	12	31	6
CNJ00130	XP_567270.1	1.07E-103	1003	15.25	19	9	11	8
CNG03240	XP_572037.1	4.79E-103	200	57.5	31	10	23	8
CNM01710	XP_568483.1	3.19E-99	441	32.65	28	9	11	17
CNB01390	XP_568811.1	1.54E-98	789	21.17	21	10	13	8
CND04770	XP_570493.1	4.39E-95	536	25.56	29	9	18	11
CNM01150	XP_568404.1	6.94E-91	444	30.18	25	6	14	11
CND03390	XP_570172.1	5.96E-86	294	39.46	21	10	11	10
CNB00560	XP_569066.1	1.32E-83	139	39.57	66	7	47	19
CNA05650	XP_566887.1	2.93E-83	438	28.77	22	8	12	10
CNJ02970	XP_567576.1	5.68E-83	640	15.78	25	6	17	8
CNK00130	XP_567781.1	5.99E-81	233	46.78	18	8	10	8
CNJ01150	XP_567493.1	4.88E-78	763	18.22	13	9	7	6
CNE02890	XP_571000.1	1.45E-75	211	43.6	21	8	10	11
CNL05600	XP_568096.1	8.49E-75	394	27.16	19	6	4	15
CNC04590	XP_569712.1	9.03E-75	286	43.36	18	8	6	12
CNM02410	XP_568417.1	2.32E-73	492	24.39	24	7	12	12
CNF00630	XP_571714.1	3.54E-73	320	35	23	7	12	11
CNE03060	XP_571207.1	1.52E-72	235	38.3	29	7	6	23
CNH03390	XP_572508.1	4.28E-72	719	13.07	21	7	7	14
CND05240	XP_570577.1	2.31E-71	434	28.11	21	8	8	13
CNE04270	XP_571081.1	3.12E-71	870	11.84	15	8	5	10
CNA06920	XP_567009.1	4.40E-71	444	23.65	12	9	7	5
CNC03240	XP_569646.1	4.43E-70	938	12.05	13	9	8	5
CNB03430	XP_568917.1	1.62E-69	189	48.68	23	7	12	11
CNH01730	XP_572348.1	1.21E-68	295	34.58	16	8	6	10
CNK01960	XP_567673.1	4.83E-68	567	13.23	18	7	7	11
CNB02190	XP_569148.1	1.16E-67	286	34.62	10	7	5	5
CNA04330	XP_567164.1	3.76E-67	417	29.98	16	9	7	9
CNE04030	XP_571054.1	5.49E-67	373	27.08	18	7	9	9
CNB01880	XP_569118.1	5.81E-67	1109	7.394	24	6	7	17
CNK03100	XP_567903.1	6.89E-67	138	50.72	24	6	5	19
CND00700	XP_570386.1	1.94E-66	429	16.55	29	6	6	23
CND05770	XP_570494.1	2.82E-64	346	22.83	27	5	10	17
CNH02730	XP_572446.1	2.09E-63	452	18.14	27	6	9	18
CNB03500	XP_569185.1	1.20E-62	142	47.18	15	5	4	11
CNJ03290	XP_567409.1	2.98E-62	405	21.48	15	7	8	7
CNC02470	XP_569538.1	6.91E-62	411	17.03	21	6	11	10
CNE04190	XP_571073.1	1.20E-60	398	22.36	16	5	5	11
CNA07650	XP_567114.1	1.40E-59	565	14.16	17	6	5	12
CND01200	XP_570408.1	3.71E-59	491	17.31	22	7	8	14
CNA02700	XP_566667.1	7.75E-59	560	12.86	19	6	5	14
CNA01310	XP_566587.1	1.62E-58	824	9.951	11	7	4	7
CNI01990	XP_572841.1	7.93E-58	552	18.84	17	7	6	11
CNJ00460	XP_567299.1	8.96E-58	448	27.01	13	8	7	6
CND02960	XP_570503.1	1.41E-57	143	53.15	28	5	11	17
CNN02130	XP_568693.1	2.55E-57	357	27.17	18	5	5	13
CNK00660	XP_567629.1	4.91E-56	206	43.2	18	7	8	10
CNF00670	XP_571241.1	7.65E-56	150	30.67	19	5	6	13
CNK01130	XP_567799.1	9.32E-55	1267	8.682	10	7	4	6
CNB00550	XP_569065.1	1.51E-54	131	60.31	38	6	19	19
CNC00830	XP_569389.1	1.55E-54	558	15.05	12	7	3	9
CNF03360	XP_571409.1	1.84E-54	284	30.28	14	5	3	11
CNG00170	XP_571745.1	2.62E-54	1409	5.891	9	6	2	7
CNB04280	XP_569251.1	5.27E-54	252	22.62	17	5	8	9
CNG02920	XP_571980.1	4.17E-53	150	28	31	5	12	19
CNE02610	XP_570963.1	8.04E-53	152	50	26	5	7	19
CNA07570	XP_567107.1	1.75E-52	136	41.18	41	5	13	28
CNF02800	XP_571600.1	2.69E-52	336	25.3	15	6	5	10
CNE03890	XP_571012.1	3.23E-52	315	26.03	11	6	5	6
CNA07220	XP_567040.1	1.08E-51	619	14.54	12	6	2	10
CNC04130	XP_569657.1	1.61E-50	591	16.24	15	6	6	9
CNA07490	XP_567099.1	2.20E-50	127	27.56	15	5	3	12
CNF04190	XP_571385.1	4.19E-49	844	9.005	9	6	3	6
CNA01350	XP_566595.1	7.60E-49	2532	2.409	10	6	3	7
CNA03900	XP_566733.1	2.03E-48	1494	7.764	11	7	6	5
CNJ02730	XP_567562.1	2.60E-46	274	33.58	16	6	7	9
CNN00220	XP_568531.1	2.98E-46	151	49.01	13	5	5	8
CNA02630	XP_566654.1	6.19E-46	312	23.08	14	5	2	12
CNH02650	XP_572438.1	5.87E-45	421	16.63	9	5	2	7
CNB05030	XP_569252.1	6.35E-43	133	38.35	16	5	3	13
CNG03710	XP_572077.1	5.36E-42	494	18.02	9	5	1	8
CNE03020	XP_570849.1	4.16E-41	438	15.53	11	5	4	7
CNM02320	XP_568413.1	4.93E-41	199	22.61	18	5	4	14
CNK01070	XP_567795.1	3.82E-40	283	31.1	11	5	1	10
CNC04300	XP_569681.1	9.51E-40	370	19.19	13	5	3	10
CNM01030	XP_568307.1	2.42E-39	298	20.47	7	5	1	6
CNG01290	XP_571811.1	2.54E-37	535	14.21	10	5	3	7
CNA07520	XP_567102.1	7.26E-37	508	13.98	12	5	3	9
CNC06990	XP_569829.1	0	165	39.39	27	4	10	17
CNA08100	XP_567189.1	0	347	17.87	13	4	3	10
CNG04480	XP_572131.1	8.79E-119	734	24.93	22	13	18	4
CND01550	XP_570281.1	7.67E-109	368	35.05	25	10	19	6
CND04540	XP_570102.1	7.79E-96	1054	15.18	18	11	11	7
CNA05200	XP_566825.1	1.41E-85	630	22.22	17	9	10	7
CNA04280	XP_566776.1	2.13E-81	523	23.14	19	8	8	11
CNB00260	XP_568767.1	2.25E-79	920	14.13	17	10	12	5
CND04310	XP_570121.1	2.19E-74	331	21.15	23	7	10	13
CNC06360	XP_569893.1	1.86E-73	396	23.48	18	8	9	9
CNJ00260	XP_567283.1	1.23E-68	357	36.13	16	9	12	4
CNE03040	XP_570853.1	1.82E-65	1079	10.1	17	9	10	7
CNC01910	XP_569564.1	2.04E-64	733	11.6	17	6	7	10
CNA05420	XP_566860.1	3.19E-62	227	29.96	13	7	7	6
CNG00830	XP_571814.1	4.85E-62	197	16.75	20	5	7	13
CNG04300	XP_572102.1	2.19E-59	305	29.18	15	6	9	6
CND00300	XP_570375.1	6.53E-59	625	14.08	8	6	2	6
CND01770	XP_570260.1	1.07E-58	125	46.4	28	6	19	9
CNC02380	XP_569520.1	1.11E-56	507	13.41	28	5	10	18
CNA05060	XP_566797.1	3.58E-56	411	26.76	17	7	8	9
CNC04340	XP_569689.1	1.48E-55	211	39.34	15	6	5	10
CNA00070	XP_566440.1	1.71E-54	318	24.21	14	6	5	9
CNA02220	XP_566608.1	1.01E-53	113	46.02	20	4	6	14
CNK00200	XP_567591.1	3.65E-52	337	21.36	12	5	5	7
CNB01250	XP_568798.1	1.42E-51	282	25.89	14	5	5	9
CNL06030	XP_568231.1	3.37E-51	563	13.68	19	6	12	7
CND05160	XP_570059.1	4.71E-51	601	8.819	13	5	4	9
CNK02620	XP_567862.1	7.26E-51	457	61.71	63	5	35	28
CNL05520	XP_568088.1	2.87E-50	205	30.73	20	5	8	12
CNL05470	XP_568084.1	5.15E-50	382	20.68	14	6	5	9
CNB04240	XP_569247.1	1.20E-49	211	36.02	17	4	2	15
CNC05140	XP_569861.1	1.31E-49	353	19.83	8	5	2	6
CNF01080	XP_571254.1	3.38E-49	272	31.62	11	5	4	7
CNG03400	XP_572025.1	5.36E-49	366	25.14	13	5	6	7
CNC01950	XP_569446.1	1.12E-48	233	36.48	11	5	4	7
CNA00470	XP_566475.1	2.59E-48	350	18.57	17	4	5	12
CNB05500	XP_569293.1	3.68E-48	156	34.62	21	4	5	16
CNN00440	XP_568572.1	1.23E-47	802	10.1	7	6	3	4
CNA01870	XP_566557.1	1.65E-47	854	8.08	10	6	3	7
CNC04690	XP_569728.1	6.11E-47	479	14.61	11	6	3	8
CNB03250	XP_568902.1	6.19E-47	244	27.87	10	5	4	6
CNA07980	XP_567178.1	7.40E-47	113	36.28	21	4	7	14
CNK01740	XP_567850.1	8.28E-47	918	8.715	9	5	3	6
CNF04540	XP_571416.1	5.51E-46	303	26.4	12	7	5	7
CND04200	XP_570133.1	3.83E-45	87	62.07	11	4	1	10
CNA00990	XP_566529.1	1.25E-44	484	14.88	14	5	7	7
CNA06820	XP_566913.1	1.37E-44	126	34.92	21	4	5	16
CNA01420	XP_566607.1	2.03E-44	459	9.586	8	4	3	5
CNF04330	XP_571389.1	6.11E-44	2152	3.485	7	6	3	4
CND05140	XP_570501.1	1.59E-43	438	15.53	17	5	6	11
CNC05270	XP_569715.1	2.99E-43	302	21.85	5	5	1	4
CNC04200	XP_569667.1	4.50E-43	104	37.5	21	4	8	13
CNA02290	XP_566621.1	1.01E-42	1094	4.388	12	4	2	10
CNA04660	XP_566847.1	6.19E-42	633	10.58	8	5	2	6
CNB02360	XP_569162.1	1.91E-41	216	32.41	28	5	11	17
CNE04510	XP_571137.1	3.74E-41	374	12.57	9	4	3	6
CNC07090	XP_569834.1	6.16E-41	249	16.06	8	4	2	6
CNB03050	XP_569020.1	3.16E-40	111	43.24	13	4	7	6
CNE00550	XP_570766.1	3.23E-40	387	15.76	8	5	2	6
CNE02800	XP_570988.1	5.08E-40	250	18	12	4	3	9
CNL06240	XP_568149.1	5.51E-40	460	12.83	11	5	3	8
CNF01480	XP_571289.1	7.28E-40	129	53.49	8	5	4	4
CNG01640	XP_571882.1	1.26E-39	660	9.091	11	4	3	8
CNC03250	XP_569648.1	4.76E-38	178	45.51	8	4	4	4
CNF04240	XP_571695.1	7.90E-38	397	21.66	11	6	5	6
CNE00870	XP_570818.1	2.68E-37	241	24.48	9	4	1	8
CNG01260	XP_571806.1	1.10E-36	688	6.541	11	4	7	4
CNF02630	XP_571357.1	3.97E-36	214	27.1	9	4	1	8
CNA06020	XP_566956.1	9.05E-35	463	12.96	9	5	3	6
CNA02450	XP_566645.1	1.11E-34	365	12.6	9	4	2	7
CNB01090	XP_569115.1	1.43E-33	1228	3.99	6	4	1	5
CNC06690	XP_569919.1	1.07E-32	579	9.154	9	4	2	7
CNI02790	XP_572887.1	9.54E-31	591	9.137	6	4	1	5
CNG01310	XP_571815.1	1.08E-30	622	8.682	7	5	1	6
CNB01420	XP_568814.1	1.98E-30	547	10.42	7	4	3	4
CNF04770	XP_571442.1	4.03E-30	636	7.862	9	4	2	7
CNF01530	XP_571512.1	1.71E-27	362	20.72	8	4	3	5
CNH01530	XP_572335.1	5.95E-27	596	7.215	6	4	2	4
CNK00780	XP_567641.1	1.57E-26	605	9.587	6	4	2	4
CNF04720	XP_571614.1	3.40E-135	590	34.75	24	14	21	3
CNA00530	XP_566480.1	2.86E-110	530	30.19	21	12	16	5
CNG00320	XP_571768.1	3.02E-97	702	23.36	15	12	11	4
CND01490	XP_570285.1	3.18E-92	154	77.92	54	7	41	13
CNJ02300	XP_567525.1	2.72E-84	1433	11.93	15	10	10	5
CNB05540	XP_569297.1	8.37E-83	299	37.46	12	8	8	4
CNH02010	XP_572375.1	2.57E-75	1096	11.68	12	11	9	3
CNF04730	XP_571615.1	1.47E-72	116	36.21	27	6	20	7
CNE01410	XP_570739.1	6.92E-69	568	16.2	15	7	10	5
CNC02310	XP_569507.1	9.47E-69	1035	9.662	12	8	9	3
CNE04220	XP_571075.1	7.63E-68	240	29.58	18	6	13	5
CND01120	XP_570351.1	1.01E-65	305	29.18	11	7	8	3
CNF02720	XP_571601.1	3.01E-65	161	36.02	11	7	6	5
CNA02980	XP_566714.1	6.96E-62	220	44.09	24	6	17	7
CNC05900	XP_569814.1	3.25E-60	1344	5.208	10	6	6	4
CNA00780	XP_566503.1	2.05E-54	274	25.55	15	6	8	7
CNF00090	XP_571279.1	1.09E-52	568	11.09	12	5	7	5
CNH03830	XP_572541.1	2.33E-52	755	8.874	10	6	6	4
CNI02650	XP_572999.1	4.39E-51	448	11.16	16	5	10	6
CNG01680	XP_571890.1	7.74E-51	149	40.27	13	4	3	10
CNC03830	XP_569621.1	6.22E-50	189	31.75	15	5	8	7
CNF03780	XP_571672.1	1.98E-49	629	14.31	11	7	4	7
CNI02570	XP_572690.1	4.48E-48	346	13.01	15	3	4	11
CNA03030	XP_566724.1	1.47E-47	158	40.51	13	5	7	6
CNI02410	XP_572875.1	7.26E-46	328	18.29	12	5	5	7
CNA06750	XP_566906.1	2.40E-45	1147	6.8	7	6	3	4
CNA04780	XP_566873.1	6.40E-45	315	24.44	10	6	5	5
CNL05140	XP_568054.1	1.14E-44	831	9.988	9	7	6	3
CNJ00430	XP_567298.1	2.15E-44	641	10.76	12	5	7	5
CNE00580	XP_570772.1	9.82E-44	185	32.97	10	5	6	4
CNB05510	XP_569294.1	1.89E-43	156	27.56	10	4	2	8
CNL06390	XP_568161.1	4.14E-43	459	11.76	11	5	6	5
CNK01440	XP_567822.1	4.25E-43	375	19.73	8	5	4	4
CNH03610	XP_572523.1	1.94E-42	256	19.92	9	4	5	4
CND05490	XP_570144.1	2.24E-42	461	16.27	10	5	4	6
CNL04080	XP_567962.1	5.42E-42	138	31.16	33	5	19	14
CNB05320	XP_569276.1	5.50E-42	476	15.97	13	4	6	7
CNC02480	XP_569542.1	5.76E-42	393	19.85	9	5	5	4
CNB04860	XP_568976.1	9.57E-42	245	19.18	8	4	4	4
CNL05710	XP_568105.1	1.47E-41	1162	5.594	9	4	5	4
CNC05420	XP_569743.1	2.66E-41	358	17.04	13	5	3	10
CNA06840	XP_566914.1	4.17E-41	463	17.49	8	6	4	4
CND04430	XP_570597.1	5.10E-41	149	36.91	6	3	2	4
CNC06210	XP_570049.1	1.12E-40	266	16.17	8	3	3	5
CNF01340	XP_571555.1	1.68E-40	82	41.46	10	3	3	7
CNG02630	XP_572019.1	1.74E-40	216	23.15	7	4	3	4
CNB02430	XP_569168.1	2.02E-40	2611	2.911	7	6	4	3
CND02940	XP_570199.1	1.76E-39	503	10.34	11	4	3	8
CNK00210	XP_567592.1	4.31E-39	512	16.6	10	5	5	5
CNI01560	XP_572814.1	4.41E-39	138	31.88	5	3	1	4
CNA06350	XP_566980.1	5.70E-39	109	53.21	11	3	6	5
CND03860	XP_570626.1	6.57E-39	1309	4.354	9	4	3	6
CNE02170	XP_570887.1	9.56E-39	160	25.63	20	4	4	16
CNG03730	XP_572079.1	1.38E-38	225	20.89	6	3	2	4
CNL05510	XP_568087.1	1.74E-37	74	43.24	12	4	4	8
CNL05160	XP_568056.1	2.71E-37	631	10.94	7	5	3	4
CNM00830	XP_568422.1	6.07E-37	260	18.08	8	4	4	4
CNI03330	XP_572625.1	1.31E-36	300	16.33	9	4	2	7
CNA04920	XP_566932.1	1.43E-36	443	17.38	9	5	4	5
CNF00870	XP_571495.1	3.71E-36	151	29.8	5	4	2	3
CNC05340	XP_569729.1	3.74E-36	355	16.62	6	4	2	4
CNF02150	XP_571539.1	5.55E-36	111	30.63	12	3	8	4
CNK00110	XP_567779.1	9.73E-36	314	18.15	10	4	3	7
CNG02310	XP_572184.1	1.17E-35	834	6.115	8	4	4	4
CND02110	XP_570453.1	1.56E-35	513	9.357	13	4	6	7
CNA03480	XP_567157.1	1.95E-35	424	12.26	9	4	3	6
CNB04960	XP_568989.1	2.99E-35	412	10.92	5	4	2	3
CNE04580	XP_571149.1	7.01E-35	1144	5.332	6	4	2	4
CND04250	XP_570588.1	1.78E-34	724	8.011	8	4	5	3
CNA04420	XP_566802.1	2.13E-34	615	7.154	10	4	3	7
CND02370	XP_570265.1	4.38E-34	250	20.4	4	4	1	3
CNB01810	XP_569318.1	1.10E-33	259	15.44	9	3	4	5
CNL04890	XP_568031.1	1.56E-33	212	25.94	7	3	1	6
CNH00220	XP_572216.1	4.05E-33	833	7.563	10	5	3	7
CNE03970	XP_571195.1	5.31E-33	512	13.09	5	4	2	3
CNF04900	XP_571621.1	5.63E-33	381	9.186	12	3	2	10
CNA03210	XP_567155.1	8.31E-33	357	10.36	8	3	4	4
CNK02220	XP_567696.1	1.06E-32	228	16.67	4	3	1	3
CNB04620	XP_568952.1	1.11E-32	309	16.5	8	4	2	6
CNA08110	XP_567190.1	1.77E-32	348	14.37	8	4	3	5
CNC06400	XP_569896.1	1.87E-32	586	9.727	5	4	1	4
CNA07240	XP_567042.1	4.54E-32	974	6.16	6	4	2	4
CNE01360	XP_570728.1	2.50E-31	299	21.4	8	4	1	7
CNF00430	XP_571478.1	2.66E-31	375	16	8	4	2	6
CNF01650	XP_571499.1	2.68E-31	147	24.49	13	3	4	9
CNE04200	XP_571074.1	3.07E-31	400	15.75	8	4	2	6
CNF03700	XP_571441.1	7.04E-31	206	24.27	10	3	3	7
CNE01560	XP_570771.1	1.39E-30	479	9.812	10	4	4	6
CNL05770	XP_568110.1	2.52E-30	273	15.38	10	3	3	7
CNJ01090	XP_567488.1	3.96E-30	375	12.8	8	3	1	7
CNC05260	XP_569713.1	4.20E-30	100	34	9	3	4	5
CNK02550	XP_567726.1	6.05E-30	652	5.675	9	3	3	6
CNJ01950	XP_567367.1	6.38E-30	222	34.23	4	4	1	3
CNC06370	XP_569894.1	8.80E-30	607	8.731	5	4	2	3
CNI00410	XP_572813.1	1.08E-29	426	12.21	6	4	3	3
CNG00840	XP_571816.1	1.76E-29	337	15.43	5	4	2	3
CNE04900	XP_571009.1	2.20E-29	698	5.301	10	3	3	7
CNF01240	XP_571269.1	2.68E-29	540	8.519	9	4	4	5
CND03740	XP_570189.1	3.20E-29	353	16.43	5	4	2	3
CND01480	XP_570286.1	3.81E-29	473	6.765	6	3	1	5
CNI04040	XP_572930.1	4.19E-29	575	5.739	7	3	2	5
CNE04600	XP_571153.1	1.44E-28	479	7.307	9	3	1	8
CNK00970	XP_567785.1	5.37E-28	233	17.17	7	3	1	6
CNC07040	XP_569849.1	5.48E-28	489	8.18	6	3	2	4
CNM00820	XP_568424.1	6.02E-28	296	12.16	8	3	3	5
CND00620	XP_570305.1	7.90E-28	249	18.47	6	3	3	3
CNE02090	XP_570872.1	1.59E-27	204	29.9	17	3	10	7
CNK02860	XP_567881.1	1.84E-27	273	10.99	5	3	1	4
CNJ00680	XP_567450.1	2.97E-27	621	9.501	5	4	1	4
CNG00370	XP_571734.1	2.99E-27	134	36.57	7	3	2	5
CNB05140	XP_569263.1	1.36E-26	817	3.794	6	3	1	5
CNB02200	XP_569149.1	1.67E-26	507	15.78	4	4	1	3
CNH01770	XP_572351.1	2.62E-26	132	27.27	18	3	5	13
CNA04930	XP_566933.1	1.32E-25	117	45.3	4	3	1	3
CNC04350	XP_569702.1	2.00E-25	409	8.313	7	3	2	5
CNG03310	XP_572055.1	2.80E-25	323	9.907	4	3	1	3
CNF00940	XP_571575.1	3.43E-25	413	15.5	8	4	3	5
CNK02180	XP_567692.1	5.75E-24	544	6.618	5	3	2	3
CNF01700	XP_571533.1	6.30E-24	413	8.475	4	3	1	3
CNI03950	XP_572949.1	6.57E-24	376	10.9	4	3	1	3
CND04880	XP_570077.1	2.53E-23	693	9.38	5	4	2	3
CNG03300	XP_572051.1	5.98E-23	357	10.36	7	3	2	5
CNN01250	XP_568569.1	9.70E-23	242	17.77	9	3	3	6
CNA07330	XP_567049.1	1.08E-22	603	4.809	6	3	1	5
CNA05880	XP_567203.1	2.45E-22	344	12.79	6	3	2	4
CNC05560	XP_569763.1	3.59E-22	479	7.933	7	3	2	5
CNF02960	XP_571371.1	5.24E-22	257	18.68	4	3	1	3
CNJ02540	XP_567545.1	1.91E-20	138	20.29	10	3	3	7
CNK01590	XP_567833.1	2.21E-20	838	5.251	4	3	1	3
CNL05070	XP_568049.1	1.71E-18	524	3.817	6	3	2	4
CNC00310	XP_569409.1	1.77E-85	114	53.51	17	8	12	5
CND02090	XP_570217.1	1.26E-80	313	38.66	12	8	10	2
CNE01130	XP_570701.1	1.45E-73	556	25.54	18	8	13	5
CNA03500	XP_566686.1	6.35E-64	660	14.39	12	7	9	3
CNN01770	XP_568678.1	4.73E-63	178	41.01	16	4	9	7
CNC03380	XP_569666.1	1.15E-62	843	12.1	19	5	13	6
CNC01680	XP_569513.1	1.72E-60	832	8.894	12	6	7	5
CNA00560	XP_566483.1	1.55E-55	238	37.39	9	6	7	2
CNL06300	XP_568154.1	2.54E-54	191	50.26	11	6	9	2
CND02170	XP_570208.1	2.83E-54	994	9.356	8	6	6	2
CNB05110	XP_569260.1	1.79E-53	355	26.2	12	6	9	3
CNC02890	XP_569586.1	2.21E-51	263	27	8	5	5	3
CNK00290	XP_567599.1	1.76E-49	381	25.72	8	6	6	2
CNE04880	XP_571005.1	3.56E-49	397	18.39	8	6	6	2
CNC05790	XP_569800.1	5.62E-49	493	14.6	7	5	5	2
CND05520	XP_570545.1	2.39E-47	925	5.622	10	4	6	4
CNI02880	XP_572653.1	7.52E-45	1249	7.206	13	6	8	5
CNG00690	XP_571789.1	1.33E-44	691	5.21	8	3	5	3
CNA02100	XP_566594.1	1.44E-44	310	21.61	12	5	7	5
CNM01690	XP_568318.1	4.88E-43	383	11.49	13	5	6	7
CNI01880	XP_572662.1	5.15E-42	577	9.532	9	4	6	3
CND02060	XP_570221.1	1.17E-40	495	13.54	13	5	8	5
CNL04880	XP_568030.1	3.50E-39	452	21.46	8	6	5	3
CNA07500	XP_567100.1	1.77E-38	406	19.46	10	4	8	2
CNA06310	XP_566978.1	6.01E-38	867	6.92	8	5	6	2
CNH02980	XP_572468.1	6.07E-38	588	7.993	6	4	4	2
CNB04470	XP_568943.1	1.57E-37	213	27.23	9	5	5	4
CNA07130	XP_567032.1	1.58E-37	581	15.66	9	6	5	4
CNC04990	XP_569789.1	1.87E-36	224	24.11	6	3	3	3
CNF00400	XP_571305.1	9.12E-36	275	17.82	10	4	5	5
CNE01000	XP_570841.1	4.84E-35	1142	3.152	7	3	2	5
CNA06650	XP_567004.1	1.16E-34	286	16.08	9	3	4	5
CNA02170	XP_566603.1	4.42E-34	249	16.06	9	4	6	3
CNI01580	XP_572673.1	2.34E-33	198	16.16	6	3	3	3
CNC03850	XP_569623.1	5.46E-33	632	10.6	12	4	4	8
CNF01260	XP_571270.1	6.77E-33	371	17.79	10	4	4	6
CND03770	XP_570636.1	9.07E-32	63	34.92	10	3	3	7
CNE01720	XP_570794.1	9.33E-32	477	10.27	8	3	2	6
CNA06630	XP_567002.1	1.13E-31	224	25	7	3	3	4
CNC06660	XP_569948.1	1.59E-31	396	15.66	7	5	5	2
CNL05350	XP_568073.1	1.80E-31	842	4.988	3	3	1	2
CNE04410	XP_571107.1	1.95E-31	320	19.69	7	4	4	3
CNL04960	XP_568036.1	3.81E-31	829	5.308	10	3	3	7
CNH03240	XP_572494.1	4.04E-31	317	9.464	7	3	5	2
CNA05160	XP_566819.1	4.44E-31	76	36.84	5	3	2	3
CNF01800	XP_571516.1	2.10E-30	470	8.298	7	3	5	2
CNK01140	XP_567800.1	1.18E-29	640	5.781	4	3	2	2
CNA07850	XP_567132.1	1.19E-29	151	31.79	6	4	4	2
CNF00420	XP_571469.1	1.23E-29	764	7.461	6	4	4	2
CNI03340	XP_572870.1	1.87E-29	390	9.744	6	3	3	3
CND04110	XP_570141.1	4.08E-29	162	21.6	7	3	4	3
CNI00800	XP_572743.1	4.19E-29	750	8.267	5	3	3	2
CNE02040	XP_570864.1	8.05E-29	213	18.31	4	3	2	2
CNA02570	XP_566644.1	1.20E-28	718	11.98	4	4	2	2
CNC00360	XP_569418.1	5.06E-28	552	10.14	6	3	3	3
CNI00230	XP_572732.1	6.26E-28	300	12.33	10	3	5	5
CNB00500	XP_569059.1	7.15E-28	925	5.946	6	4	4	2
CNN00630	XP_568597.1	7.80E-28	373	13.14	7	4	4	3
CNF01790	XP_571529.1	1.53E-27	178	14.04	13	2	6	7
CNI02750	XP_572885.1	2.83E-27	393	10.43	6	3	1	5
CND03690	XP_570619.1	2.85E-27	340	9.412	5	3	2	3
CNB01480	XP_568822.1	3.19E-27	1543	3.694	7	4	5	2
CNF01900	XP_571319.1	5.74E-27	134	24.63	5	3	2	3
CNI03260	XP_572923.1	7.24E-27	242	16.94	5	3	1	4
CNJ02230	XP_567518.1	1.70E-26	628	6.369	8	4	3	5
CNI01020	XP_572842.1	3.03E-26	233	13.3	5	3	2	3
CNE03610	XP_570929.1	3.61E-26	306	16.01	8	3	2	6
CNL06190	XP_568146.1	6.38E-26	303	15.18	3	3	1	2
CNA00850	XP_566512.1	7.25E-26	359	17.27	4	3	2	2
CNC01820	XP_569537.1	7.43E-26	597	9.045	8	4	5	3
CNC02150	XP_569485.1	1.07E-25	402	9.701	5	3	3	2
CNE04060	XP_571060.1	1.11E-25	615	8.293	4	4	2	2
CND03570	XP_570202.1	1.59E-25	476	10.71	5	3	2	3
CNA07930	XP_567139.1	2.29E-25	126	30.16	5	3	1	4
CNG01740	XP_571900.1	2.89E-25	261	14.94	4	3	2	2
CNL04280	XP_568211.1	2.99E-25	155	32.9	6	3	3	3
CNC04700	XP_569730.1	4.66E-25	554	8.484	3	3	1	2
CNF02080	XP_571562.1	5.72E-25	301	11.96	6	3	4	2
CNC03280	XP_569654.1	1.27E-24	370	6.216	9	2	1	8
CNB00570	XP_569067.1	1.70E-24	138	20.29	9	3	4	5
CNA06570	XP_566997.1	2.47E-24	114	21.05	12	2	5	7
CNC01770	XP_569529.1	3.21E-24	108	30.56	5	3	3	2
CND06280	XP_570550.1	5.71E-24	61	34.43	21	2	3	18
CNH00120	XP_572206.1	9.68E-24	224	20.54	3	3	1	2
CNL03790	XP_568203.1	1.23E-23	324	10.8	10	2	2	8
CNG00790	XP_571805.1	1.53E-23	263	10.27	9	3	5	4
CNI02420	XP_572701.1	1.68E-23	311	9.003	4	2	1	3
CNF01540	XP_571485.1	1.92E-23	757	7.398	5	4	3	2
CNA02910	XP_566704.1	1.94E-23	573	8.202	4	3	1	3
CNM02490	XP_568254.1	2.04E-23	1502	3.795	8	3	2	6
CNA04430	XP_566804.1	2.94E-23	1217	3.122	4	3	2	2
CNA04670	XP_566849.1	3.52E-23	348	9.77	6	3	3	3
CNJ00930	XP_567473.1	3.75E-23	252	16.27	3	3	1	2
CNB00330	XP_568774.1	3.85E-23	104	22.12	5	3	3	2
CNC00190	XP_569386.1	4.34E-23	140	19.29	4	2	1	3
CNG02350	XP_571960.1	5.38E-23	1671	4.01	4	4	2	2
CND05020	XP_570064.1	5.82E-23	178	17.98	6	3	2	4
CNM00350	XP_568374.1	9.02E-23	354	8.475	4	3	2	2
CNG02360	XP_571961.1	9.09E-23	232	15.52	5	3	2	3
CND01660	XP_570276.1	1.03E-22	289	8.651	12	2	3	9
CND05600	XP_570476.1	1.47E-22	70	38.57	5	2	3	2
CND06120	XP_570519.1	2.13E-22	852	4.225	5	3	2	3
CNB04190	XP_569243.1	2.48E-22	375	13.07	4	3	2	2
CNG00530	XP_571757.1	2.80E-22	170	22.35	4	2	2	2
CND02340	XP_570443.1	6.80E-22	814	6.88	6	3	2	4
CNG03020	XP_571996.1	7.16E-22	426	9.155	5	3	3	2
CNE00250	XP_570719.1	8.89E-22	1382	3.111	3	3	1	2
CNH02750	XP_572448.1	9.27E-22	705	6.383	7	3	3	4
CNB02660	XP_568853.1	1.26E-21	488	5.533	5	2	2	3
CND03580	XP_570200.1	2.50E-21	410	11.95	7	3	4	3
CNM02240	XP_568507.1	3.33E-21	129	24.03	7	2	2	5
CNK00870	XP_567650.1	3.53E-21	117	23.93	9	2	1	8
CNA07830	XP_567130.1	4.58E-21	87	27.59	6	2	3	3
CNA03290	XP_566651.1	7.51E-21	585	4.444	4	2	2	2
CNA02090	XP_566592.1	8.08E-21	306	10.46	4	2	2	2
CNI01690	XP_572805.1	8.59E-21	123	13.82	8	2	2	6
CNC00960	XP_569412.1	1.15E-20	220	15	4	2	1	3
CNE03180	XP_571205.1	1.38E-20	367	9.537	4	3	1	3
CNG04130	XP_572165.1	1.76E-20	238	12.61	4	2	2	2
CNF02760	XP_571364.1	2.07E-20	147	19.73	6	2	2	4
CND03800	XP_570168.1	2.12E-20	336	9.524	8	2	2	6
CNB03760	XP_569209.1	3.18E-20	1121	4.014	3	3	1	2
CNC00020	XP_569351.1	3.87E-20	383	6.266	9	2	2	7
CNF02650	XP_571607.1	4.02E-20	144	17.36	7	2	3	4
CNC00700	XP_569366.1	5.04E-20	91	20.88	5	2	2	3
CNC02040	XP_569466.1	5.29E-20	547	8.958	4	3	1	3
CNM00770	XP_568426.1	6.02E-20	337	8.309	6	2	2	4
CND04330	XP_570591.1	1.51E-19	170	20.59	3	2	1	2
CNC04290	XP_570001.1	2.99E-19	54	33.33	4	2	2	2
CNA03190	XP_567237.1	3.21E-19	294	13.95	6	2	2	4
CNA03730	XP_566705.1	4.09E-19	210	11.9	5	2	2	3
CNA00190	XP_566451.1	6.24E-19	460	5.217	4	2	1	3
CNI03530	XP_572611.1	9.38E-19	161	21.12	4	2	2	2
CNA02920	XP_566706.1	1.16E-18	911	5.049	3	3	1	2
CND00320	XP_570372.1	1.18E-18	236	13.56	4	2	2	2
CNG04540	XP_572134.1	1.33E-18	484	7.231	3	2	1	2
CND01320	XP_570344.1	1.53E-18	741	3.779	4	2	2	2
CNL05210	XP_568061.1	2.31E-18	494	4.453	3	2	1	2
CNG02790	XP_571943.1	2.71E-18	90	35.56	4	2	1	3
CNM00090	XP_568387.1	4.54E-18	401	7.481	5	2	2	3
CNC03760	XP_569612.1	5.70E-18	148	16.89	6	2	2	4
CND05250	XP_570156.1	6.06E-18	259	8.108	6	2	2	4
CNA02780	XP_566679.1	8.17E-18	516	6.202	5	2	3	2
CNA05840	XP_566940.1	8.28E-18	365	6.575	3	2	1	2
CNI00720	XP_572809.1	9.53E-18	1132	3.357	3	3	1	2
CND02510	XP_570448.1	9.78E-18	274	13.87	4	3	2	2
CNC01410	XP_569465.1	1.06E-17	119	16.81	9	2	1	8
CNC00820	XP_569387.1	2.10E-17	436	5.963	3	2	1	2
CND04480	XP_570598.1	2.59E-17	172	12.21	6	2	2	4
CND04630	XP_570603.1	3.43E-17	183	18.03	3	2	1	2
CNJ00650	XP_567447.1	4.13E-17	245	15.92	6	2	1	5
CNA06900	XP_566919.1	4.45E-17	109	23.85	6	2	2	4
CNJ01210	XP_567499.1	4.69E-17	228	17.54	4	2	2	2
CNM00240	XP_568369.1	4.98E-17	294	7.483	4	2	1	3
CNC04980	XP_569787.1	5.02E-17	522	6.705	4	2	1	3
CNB00800	XP_569088.1	1.15E-16	181	13.26	9	2	4	5
CNN01940	XP_568675.1	1.17E-16	480	5.833	10	2	5	5
CNE02770	XP_570987.1	1.55E-16	520	5	4	2	1	3
CNI02460	XP_572859.1	1.62E-16	552	4.891	5	2	1	4
CNJ02650	XP_567438.1	1.68E-16	195	9.744	5	2	1	4
CNB05340	XP_569278.1	1.86E-16	124	20.16	5	2	2	3
CNB04930	XP_568985.1	4.75E-16	92	28.26	7	2	1	6
CNG03630	XP_572068.1	6.86E-16	1978	1.112	4	2	2	2
CNK00790	XP_567642.1	7.21E-16	346	8.382	4	2	1	3
CNL03850	XP_568204.1	7.32E-16	139	19.42	4	2	1	3
CNE00640	XP_570783.1	9.17E-16	245	7.755	3	2	1	2
CNM00370	XP_568365.1	2.42E-15	400	8.25	4	2	1	3
CNN00300	XP_568545.1	2.63E-15	456	6.36	3	2	1	2
CND03910	XP_570628.1	2.73E-15	348	6.609	4	2	1	3
CNE03910	XP_571017.1	6.40E-15	213	11.27	4	2	1	3
CNC01540	XP_569492.1	6.82E-15	1170	1.966	3	2	1	2
CNH02420	XP_572417.1	8.31E-15	337	8.012	4	2	1	3
CNJ01410	XP_567320.1	1.73E-14	356	11.52	3	2	1	2
CNK01090	XP_567797.1	1.78E-14	233	11.16	3	2	1	2
CNA03420	XP_566674.1	1.94E-14	433	4.619	3	2	1	2
CNA04760	XP_566869.1	1.07E-13	815	2.945	4	2	1	3
CNM01190	XP_568296.1	1.99E-13	252	9.524	4	2	2	2
CNG00660	XP_571783.1	1.17E-12	1063	1.787	3	2	1	2
CND02710	XP_570233.1	6.18E-12	1220	2.459	3	2	1	2
CND00600	XP_570309.1	3.73E-130	548	24.82	46	12	44	2
CNK02380	XP_567711.1	3.03E-77	1275	9.255	17	10	16	1
CND02730	XP_570231.1	4.58E-66	405	24.69	8	7	6	2
CNM02200	XP_568271.1	9.45E-66	234	48.72	15	7	13	2
CNC01110	XP_569957.1	1.39E-63	270	24.07	8	6	6	2
CNB01150	XP_568789.1	4.90E-61	547	13.89	8	6	7	1
CNC06460	XP_569901.1	5.79E-61	625	14.56	12	6	8	4
CND04850	XP_570488.1	1.79E-60	800	13.25	12	7	9	3
CNF04420	XP_571404.1	3.09E-60	234	41.03	16	7	15	1
CNE00770	XP_570801.1	1.35E-50	692	15.03	10	8	9	1
CNC06280	XP_569886.1	3.33E-50	149	40.27	15	5	12	3
CNL05760	XP_568109.1	1.29E-49	745	11.14	10	6	9	1
CNC03860	XP_569624.1	3.81E-44	725	13.24	6	6	5	1
CNC02070	XP_569470.1	4.82E-43	991	5.752	6	4	5	1
CND02080	XP_570219.1	1.07E-42	370	18.38	5	5	4	1
CNK01730	XP_567849.1	4.23E-42	488	11.27	7	5	5	2
CNA08050	XP_567184.1	3.15E-39	600	14.5	7	5	6	1
CNL06550	XP_568176.1	3.18E-38	269	17.1	7	4	6	1
CNB04230	XP_569246.1	2.34E-37	914	3.829	8	3	4	4
CNL03900	XP_567948.1	4.07E-37	600	10.33	5	4	4	1
CNC01570	XP_569496.1	5.13E-36	302	19.54	9	4	8	1
CNG01060	XP_571865.1	5.50E-36	231	33.77	8	4	4	4
CNC05470	XP_570031.1	8.24E-36	733	8.322	10	5	8	2
CNA02490	XP_566635.1	2.76E-34	287	14.29	9	4	6	3
CND01620	XP_570277.1	1.81E-33	407	16.95	7	4	6	1
CNE01310	XP_570716.1	2.85E-33	1031	7.177	7	5	5	2
CNF01860	XP_571314.1	3.32E-32	285	17.54	4	3	3	1
CNB04560	XP_569038.1	6.79E-32	448	13.62	4	4	3	1
CNF02850	XP_571593.1	1.24E-31	218	18.81	5	3	4	1
CNJ00900	XP_567470.1	3.96E-31	360	11.67	9	3	3	6
CNJ02490	XP_567540.1	7.63E-31	179	11.73	6	3	5	1
CNJ01470	XP_567327.1	1.28E-30	397	10.08	5	3	3	2
CNH02030	XP_572377.1	2.22E-30	158	37.34	5	3	4	1
CNA03090	XP_566736.1	2.67E-30	490	10.61	4	4	3	1
CNG02100	XP_571916.1	5.50E-30	957	7.628	5	4	4	1
CNE03880	XP_571010.1	1.60E-29	134	34.33	3	3	2	1
CNA00350	XP_566467.1	1.22E-28	350	10	7	3	3	4
CNN00270	XP_568540.1	1.38E-28	253	14.23	13	2	12	1
CNA02430	XP_567150.1	1.95E-28	375	15.47	5	4	4	1
CNG01100	XP_571871.1	2.42E-28	197	24.87	4	4	3	1
CNG02900	XP_571978.1	2.89E-28	490	7.959	7	3	6	1
CNB03880	XP_569217.1	6.97E-28	293	15.7	4	3	3	1
CNA08060	XP_567185.1	1.05E-27	169	20.12	4	2	2	2
CNE03380	XP_570904.1	4.20E-27	203	21.67	4	3	3	1
CNA08080	XP_567187.1	7.50E-27	167	32.34	3	3	2	1
CNA06870	XP_566916.1	1.04E-26	482	9.544	6	3	3	3
CNB04790	XP_568969.1	1.84E-26	252	12.7	5	3	4	1
CNM00900	XP_568317.1	4.08E-26	867	4.152	6	3	4	2
CNF03620	XP_571630.1	7.22E-26	586	7.167	3	3	2	1
CNL05030	XP_568042.1	1.07E-25	526	7.224	4	3	3	1
CNB03930	XP_569326.1	1.25E-25	414	9.903	6	3	4	2
CNA00450	XP_566473.1	4.28E-25	386	8.549	3	3	2	1
CND00610	XP_570307.1	4.29E-25	249	20.08	6	3	3	3
CNE01550	XP_570769.1	4.72E-25	306	19.28	4	3	3	1
CND01280	XP_570346.1	6.15E-25	1327	2.939	4	3	3	1
CNA04270	XP_566774.1	2.52E-24	895	6.704	5	4	4	1
CNG04140	XP_572167.1	1.44E-23	390	13.59	7	3	6	1
CNC01200	XP_569429.1	1.54E-23	138	18.12	3	3	2	1
CNB01970	XP_569125.1	3.15E-23	1072	2.799	3	3	2	1
CNI02720	XP_572680.1	6.05E-23	342	11.11	3	3	2	1
CNE04450	XP_571116.1	7.20E-23	358	9.218	4	3	3	1
CNA01270	XP_566577.1	9.01E-23	429	10.72	3	3	2	1
CNE01170	XP_571124.1	1.16E-22	780	4.744	5	3	4	1
CNA06860	XP_567244.1	2.31E-22	189	9.524	8	3	6	2
CNI02010	XP_572983.1	2.65E-22	591	6.261	4	3	3	1
CNI01460	XP_572679.1	3.04E-22	223	8.969	5	2	3	2
CNE00980	XP_571169.1	4.40E-22	336	12.5	3	3	2	1
CNG04200	XP_572173.1	5.34E-22	504	6.746	2	2	1	1
CNA01380	XP_566599.1	5.75E-22	950	2.421	5	2	3	2
CNG01720	XP_571896.1	7.05E-22	505	5.941	4	3	3	1
CNA00750	XP_566497.1	9.68E-22	206	16.5	6	3	5	1
CNE03170	XP_570873.1	1.39E-21	1483	2.63	4	3	3	1
CNJ01790	XP_567354.1	1.84E-21	312	9.295	4	2	2	2
CNN02260	XP_568714.1	1.94E-21	564	6.028	5	2	3	2
CNI03970	XP_572900.1	2.68E-21	203	14.29	3	2	2	1
CNA05400	XP_566856.1	3.16E-21	95	36.84	3	2	2	1
CND03440	XP_570524.1	3.26E-21	364	14.56	3	3	2	1
CNB02840	XP_568872.1	3.51E-21	395	9.367	5	3	4	1
CNE03100	XP_570860.1	5.16E-21	851	3.408	4	3	3	1
CND05280	XP_570573.1	1.54E-20	200	10	4	2	2	2
CNB04460	XP_568942.1	1.90E-20	256	18.75	3	3	2	1
CNJ02340	XP_567528.1	2.57E-20	768	4.427	3	3	2	1
CNE03830	XP_570974.1	3.66E-20	564	3.546	3	2	2	1
CNA00340	XP_566466.1	4.25E-20	417	6.715	3	2	2	1
CNA05930	XP_566946.1	6.13E-20	1382	2.533	4	3	3	1
CNE02380	XP_570936.1	9.59E-20	343	8.746	3	2	2	1
CNK02950	XP_567890.1	9.64E-20	280	10	3	2	2	1
CNA07960	XP_567176.1	1.35E-19	66	18.18	10	2	4	6
CNA06040	XP_566958.1	2.79E-19	283	7.42	2	2	1	1
CNM01050	XP_568410.1	2.87E-19	339	17.4	3	3	2	1
CNH00340	XP_572226.1	3.17E-19	630	4.921	2	2	1	1
CND05630	XP_570130.1	3.21E-19	411	6.083	5	2	2	3
CND03930	XP_570629.1	4.16E-19	287	8.711	2	2	1	1
CNB02080	XP_569009.1	4.27E-19	536	4.478	2	2	1	1
CNH03510	XP_572516.1	5.69E-19	120	15.83	2	2	1	1
CNH00140	XP_572208.1	6.48E-19	193	10.88	4	2	2	2
CNG04470	XP_572180.1	7.14E-19	120	32.5	3	2	2	1
CNM01980	XP_568500.1	8.38E-19	1581	1.708	4	3	3	1
CNB05380	XP_569282.1	9.37E-19	159	15.72	4	2	3	1
CNM00590	XP_568353.1	1.47E-18	213	10.8	3	2	1	2
CNI04250	XP_572902.1	1.61E-18	412	7.282	3	2	2	1
CNE00200	XP_570715.1	2.07E-18	218	9.174	3	2	2	1
CNF02660	XP_571361.1	2.16E-18	796	4.397	3	3	2	1
CNA01710	XP_566534.1	2.48E-18	203	18.23	6	2	4	2
CNE01180	XP_570704.1	4.39E-18	287	10.1	5	2	3	2
CNF02160	XP_571556.1	4.45E-18	94	20.21	3	2	2	1
CND05560	XP_570136.1	5.08E-18	502	3.785	5	1	1	4
CNB01140	XP_568788.1	5.24E-18	1927	1.868	3	3	2	1
CNK03330	XP_567917.1	1.11E-17	446	6.054	7	2	2	5
CNC03530	XP_569684.1	1.47E-17	303	9.571	2	2	1	1
CNC03460	XP_569676.1	1.98E-17	447	10.07	4	3	3	1
CNN01640	XP_568647.1	3.50E-17	478	5.439	2	2	1	1
CNC06030	XP_569824.1	4.02E-17	393	5.852	6	2	4	2
CNA06430	XP_567212.1	4.14E-17	840	2.024	2	1	1	1
CNF03840	XP_571678.1	4.97E-17	163	11.66	5	1	3	2
CNJ03160	XP_567395.1	6.40E-17	206	15.05	9	2	8	1
CNE01710	XP_570792.1	1.48E-16	225	15.11	5	2	2	3
CNB02020	XP_569130.1	1.63E-16	244	9.836	4	2	3	1
CNG04360	XP_572112.1	2.41E-16	145	7.586	10	1	3	7
CNM00890	XP_568319.1	4.15E-16	722	3.463	5	2	2	3
CNM01430	XP_568442.1	4.65E-16	176	13.64	6	2	5	1
CNE01830	XP_570811.1	5.65E-16	501	4.99	2	2	1	1
CNI02930	XP_572893.1	6.04E-16	357	5.322	6	2	2	4
CNG03250	XP_572039.1	7.25E-16	464	5.388	2	2	1	1
CNG02740	XP_571937.1	1.30E-15	83	19.28	13	1	2	11
CNG02940	XP_571982.1	1.40E-15	182	15.93	2	2	1	1
CNH02900	XP_572461.1	1.46E-15	498	7.631	4	2	2	2
CNI04400	XP_572905.1	1.52E-15	432	6.019	3	2	2	1
CNI01070	XP_572827.1	1.72E-15	1519	2.502	2	2	1	1
CNC06420	XP_569898.1	2.34E-15	397	8.312	5	2	3	2
CND00380	XP_570382.1	2.36E-15	623	8.186	2	2	1	1
CNE00190	XP_570713.1	2.72E-15	2076	0.6262	2	1	1	1
CNI03880	XP_572936.1	2.91E-15	275	6.545	2	2	1	1
CNA01500	XP_566622.1	3.02E-15	401	2.993	2	1	1	1
CNF00120	XP_571281.1	4.61E-15	561	4.1	2	2	1	1
CNB03210	XP_568899.1	7.33E-15	384	6.771	2	2	1	1
CNN00140	XP_568522.1	8.93E-15	602	3.821	4	2	2	2
CNL06350	XP_568159.1	8.96E-15	135	10.37	3	1	2	1
CNL04030	XP_567958.1	1.10E-14	379	7.124	2	2	1	1
CNI00990	XP_572844.1	1.93E-14	225	21.78	3	2	2	1
CNE01820	XP_570809.1	2.06E-14	205	6.341	9	1	2	7
CNJ01650	XP_567342.1	2.27E-14	831	3.61	4	2	3	1
CNC05290	XP_569719.1	2.43E-14	301	4.319	4	1	2	2
CNC01500	XP_569484.1	2.46E-14	422	6.161	2	2	1	1
CND03540	XP_570204.1	3.28E-14	1193	1.593	3	2	2	1
CNB04540	XP_568948.1	4.01E-14	252	7.54	2	2	1	1
CNB03870	XP_569216.1	5.29E-14	896	2.567	2	2	1	1
CNK02990	XP_567894.1	5.53E-14	294	5.102	2	1	1	1
CNK02680	XP_567867.1	6.01E-14	647	2.937	3	2	2	1
CNM01460	XP_568453.1	6.34E-14	167	16.77	2	2	1	1
CNJ02120	XP_567383.1	1.38E-13	107	14.95	2	1	1	1
CNC00780	XP_569378.1	1.42E-13	737	1.493	2	1	1	1
CNL06380	XP_568160.1	1.73E-13	120	20	2	2	1	1
CNI03460	XP_572617.1	1.88E-13	673	4.903	2	2	1	1
CNA00480	XP_566476.1	2.06E-13	548	3.65	2	2	1	1
CNG00750	XP_571799.1	3.23E-13	686	5.102	2	2	1	1
CNG02470	XP_571983.1	3.52E-13	347	16.71	3	2	2	1
CNN01860	XP_568661.1	4.35E-13	401	4.738	2	2	1	1
CNI02370	XP_572705.1	5.64E-13	434	4.839	3	2	2	1
CNA07880	XP_567135.1	6.07E-13	434	3.917	5	1	1	4
CNH00290	XP_572222.1	6.88E-13	430	4.884	2	2	1	1
CNI01340	XP_572858.1	7.37E-13	274	7.664	3	2	2	1
CND05530	XP_570547.1	7.55E-13	511	5.871	3	2	2	1
CNN00360	XP_568558.1	9.84E-13	817	5.753	2	2	1	1
CNF01960	XP_571520.1	1.07E-12	305	6.885	2	2	1	1
CNE03720	XP_570943.1	1.23E-12	1786	1.4	2	2	1	1
CNF03710	XP_571443.1	1.68E-12	367	2.997	5	1	1	4
CNN00080	XP_568517.1	2.37E-12	600	1.833	4	1	1	3
CNF03460	XP_571417.1	2.42E-12	475	7.158	2	2	1	1
CNI03690	XP_572896.1	2.85E-12	331	8.459	2	2	1	1
CNM01270	XP_568459.1	2.86E-12	288	8.681	3	2	2	1
CNI01890	XP_572973.1	3.47E-12	997	2.708	2	2	1	1
CNM01210	XP_568433.1	4.91E-12	163	6.748	2	1	1	1
CNA00580	XP_567231.1	5.32E-12	166	5.422	4	1	1	3
CNA03040	XP_566726.1	5.77E-12	265	10.57	2	1	1	1
CNI03610	XP_572884.1	6.39E-12	166	6.627	3	1	1	2
CNK02330	XP_567706.1	6.75E-12	343	10.5	2	2	1	1
CND04790	XP_570415.1	7.84E-12	405	4.691	2	2	1	1
CNA06510	XP_566992.1	8.09E-12	353	3.683	2	1	1	1
CNE02500	XP_570953.1	1.24E-11	582	4.467	2	2	1	1
CND03220	XP_570179.1	1.69E-11	87	12.64	4	1	2	2
CNL06140	XP_568237.1	3.20E-11	119	7.563	2	1	1	1
CNJ03350	XP_567414.1	5.43E-11	364	4.945	2	1	1	1
CNN01140	XP_568555.1	6.40E-11	775	3.226	2	2	1	1
CNB02830	XP_569321.1	7.83E-11	245	4.082	3	1	1	2
CNG04230	XP_572090.1	8.17E-11	137	10.95	2	1	1	1
CNB03150	XP_568892.1	8.34E-11	325	3.385	2	1	1	1
CND02230	XP_570430.1	1.76E-10	331	3.625	5	1	2	3
CNB03660	XP_569199.1	2.37E-10	189	9.524	2	1	1	1
CNK00580	XP_567622.1	2.92E-10	728	2.61	3	1	1	2
CND05090	XP_570437.1	3.50E-10	1068	1.124	2	1	1	1
CNC02530	XP_569546.1	4.27E-10	110	11.82	3	1	1	2
CNB01740	XP_568842.1	6.53E-10	689	1.597	2	1	1	1
CNG03150	XP_572023.1	6.80E-10	299	5.351	2	1	1	1
CNC04840	XP_569768.1	7.57E-10	497	3.018	4	1	1	3
CND05120	XP_570499.1	8.25E-10	392	3.316	2	1	1	1
CND03060	XP_570192.1	1.49E-09	159	10.06	4	1	2	2
CNG02590	XP_572010.1	1.75E-09	1053	1.899	3	1	2	1
CNJ01100	XP_567489.1	1.76E-09	575	1.565	2	1	1	1
CNI01470	XP_572788.1	2.15E-09	288	3.125	5	1	2	3
CNM01490	XP_568342.1	2.74E-09	297	3.367	3	1	2	1
CNK02010	XP_567677.1	4.60E-09	236	4.661	2	1	1	1
CNJ00750	XP_567456.1	6.67E-09	150	6.667	3	1	2	1
CNA08290	XP_567070.1	7.16E-09	253	5.138	3	1	2	1
CND02720	XP_570469.1	9.65E-09	114	7.018	2	1	1	1
CNE04820	XP_570999.1	1.24E-08	394	2.538	2	1	1	1
CNJ01190	XP_567497.1	1.29E-08	464	1.724	2	1	1	1
CND04340	XP_570590.1	1.37E-08	597	2.01	2	1	1	1
CNC02440	XP_569532.1	1.50E-08	380	3.421	3	1	1	2
CNC03870	XP_569998.1	1.67E-08	414	2.657	2	1	1	1
CNB04150	XP_569239.1	1.69E-08	418	3.828	2	1	1	1
CNC04110	XP_569653.1	1.73E-08	516	2.132	2	1	1	1
CNA05680	XP_566890.1	1.84E-08	127	11.02	2	1	1	1
CNB00200	XP_568761.1	1.96E-08	121	14.05	3	1	2	1
CNA03000	XP_566718.1	2.11E-08	189	8.466	3	1	2	1
CNI02560	XP_572692.1	2.27E-08	332	4.217	2	1	1	1
CNB03860	XP_569215.1	2.63E-08	272	8.088	2	1	1	1
CNC02160	XP_569487.1	2.76E-08	755	2.119	2	1	1	1
CNA01690	XP_566530.1	2.84E-08	234	3.846	3	1	1	2
CNC04710	XP_569732.1	3.47E-08	167	5.389	4	1	1	3
CNE02510	XP_570954.1	3.68E-08	861	2.207	3	1	2	1
CND03120	XP_570184.1	6.53E-08	317	4.101	4	1	1	3
CNL06430	XP_568165.1	6.72E-08	776	1.546	2	1	1	1
CNC00230	XP_569394.1	1.45E-07	124	8.871	2	1	1	1
CNA03840	XP_567160.1	1.46E-07	464	2.155	2	1	1	1
CNA05180	XP_566823.1	1.46E-07	85	11.76	2	1	1	1
CNC03990	XP_569634.1	1.55E-07	359	2.507	2	1	1	1
CND04400	XP_570616.1	1.81E-07	322	5.59	2	1	1	1
CND02420	XP_570261.1	6.02E-174	1055	24.55	47	19	0	47
CNC07160	XP_569844.1	2.69E-109	504	31.55	31	12	0	31
CNJ02910	XP_567571.1	4.52E-101	2135	8.525	27	13	0	27
CNF04250	XP_571705.1	3.31E-58	606	14.69	9	7	0	9
CNI00870	XP_572850.1	1.12E-53	236	25.42	9	4	0	9
CNA04060	XP_566752.1	9.29E-45	397	19.4	9	5	0	9
CNH00540	XP_572246.1	2.50E-42	550	10.55	12	5	0	12
CNA01530	XP_566626.1	3.04E-42	303	17.16	7	3	0	7
CNK01820	XP_567661.1	7.00E-42	571	8.056	8	4	0	8
CNE02100	XP_570874.1	1.92E-39	231	27.27	10	5	0	10
CNA00740	XP_566493.1	5.99E-36	858	5.944	5	5	0	5
CNF00610	XP_571239.1	1.59E-35	563	9.947	6	5	0	6
CNN00580	XP_568592.1	8.74E-35	391	15.09	10	4	0	10
CND04070	XP_570152.1	1.09E-34	534	10.11	10	4	0	10
CNM02270	XP_568264.1	3.17E-34	131	24.43	2	2	0	2
CNB03040	XP_569017.1	2.82E-33	108	45.37	5	3	0	5
CNN01560	XP_568634.1	1.92E-32	430	15.12	8	4	0	8
CNH00920	XP_572287.1	1.97E-31	592	7.264	8	4	0	8
CNI00380	XP_572767.1	9.99E-31	419	9.785	5	3	0	5
CNF00500	XP_571311.1	1.42E-30	543	8.656	4	4	0	4
CNI00250	XP_572770.1	4.88E-30	325	9.846	4	2	0	4
CNB01990	XP_569127.1	1.40E-29	1611	4.221	5	5	0	5
CNA05510	XP_566876.1	2.37E-29	482	7.261	4	3	0	4
CNF03740	XP_571336.1	5.93E-29	2360	1.737	5	3	0	5
CNC02540	XP_569547.1	8.55E-29	291	20.62	6	4	0	6
CNF00080	XP_571463.1	1.96E-28	2079	1.732	6	3	0	6
CNH02950	XP_572465.1	2.50E-28	286	19.93	3	3	0	3
CND01340	XP_570426.1	2.68E-28	104	38.46	4	3	0	4
CNB02680	XP_568855.1	3.28E-28	552	5.978	5	3	0	5
CNI03560	XP_572607.1	1.67E-27	581	7.401	4	4	0	4
CNB04590	XP_569035.1	6.50E-27	373	9.115	7	2	0	7
CNK00600	XP_567624.1	7.63E-27	1601	3.31	3	3	0	3
CNB05570	XP_569300.1	2.64E-26	829	4.946	6	4	0	6
CNH02990	XP_572469.1	4.81E-26	634	5.047	5	2	0	5
CNI03710	XP_572595.1	8.37E-26	555	7.748	5	3	0	5
CNM01420	XP_568458.1	1.08E-25	110	28.18	4	3	0	4
CNE04590	XP_571151.1	1.12E-25	406	8.128	3	2	0	3
CNA05850	XP_567255.1	1.56E-25	341	13.78	5	3	0	5
CNL04950	XP_568247.1	1.83E-24	395	5.316	5	2	0	5
CNF03500	XP_571425.1	5.29E-24	164	15.85	6	2	0	6
CNL05860	XP_568119.1	1.21E-23	561	6.239	5	3	0	5
CNF02860	XP_571597.1	9.89E-23	127	24.41	3	2	0	3
CNC06850	XP_569928.1	1.47E-22	361	9.418	3	2	0	3
CNC03420	XP_569674.1	2.12E-22	223	16.14	2	2	0	2
CNC02750	XP_569572.1	1.39E-21	263	14.07	3	3	0	3
CNB00030	XP_568749.1	1.99E-21	380	11.58	3	3	0	3
CNF04510	XP_571639.1	4.67E-21	476	5.882	3	2	0	3
CNB01440	XP_568816.1	4.76E-21	507	5.917	3	3	0	3
CNA06080	XP_566962.1	5.96E-21	106	16.98	2	2	0	2
CNA04940	XP_566934.1	1.59E-20	437	4.577	4	2	0	4
CNM01120	XP_568298.1	2.49E-20	361	7.202	3	2	0	3
CNE01510	XP_570761.1	4.45E-20	553	7.052	4	3	0	4
CNB00370	XP_568778.1	6.27E-20	292	8.219	4	2	0	4
CNC04310	XP_569683.1	1.48E-19	798	5.639	5	3	0	5
CNE03550	XP_570923.1	1.51E-19	346	9.538	3	2	0	3
CNF00740	XP_571245.1	1.70E-19	313	14.7	3	3	0	3
CNB05150	XP_569264.1	2.15E-19	956	3.975	3	3	0	3
CNI01300	XP_572683.1	2.18E-19	312	14.42	4	3	0	4
CNA00840	XP_566511.1	2.92E-19	764	4.058	2	2	0	2
CND01250	XP_570291.1	3.02E-19	61	44.26	4	2	0	4
CNA06410	XP_566986.1	5.16E-19	275	8	4	2	0	4
CNI00900	XP_572819.1	1.42E-18	500	7.4	4	3	0	4
CNF03180	XP_571604.1	1.59E-18	325	7.692	2	2	0	2
CNE00540	XP_570764.1	3.19E-18	225	14.67	2	2	0	2
CNA02670	XP_566661.1	3.41E-18	267	12.73	2	2	0	2
CNF04860	XP_571629.1	7.42E-18	1090	2.11	3	2	0	3
CNC01630	XP_569508.1	1.07E-17	298	7.383	2	2	0	2
CNB03100	XP_568887.1	1.31E-17	343	6.706	3	2	0	3
CNH01030	XP_572295.1	1.35E-17	100	29	2	2	0	2
CNM01770	XP_568476.1	1.90E-17	787	4.193	2	2	0	2
CNI03780	XP_572628.1	2.37E-17	95	29.47	2	2	0	2
CNC04150	XP_569659.1	2.45E-17	554	4.693	2	2	0	2
CNM01810	XP_568306.1	2.51E-17	179	13.41	3	2	0	3
CNI02060	XP_572835.1	4.70E-17	438	4.11	2	2	0	2
CNE02370	XP_570934.1	7.45E-17	141	17.73	2	2	0	2
CNA05130	XP_566813.1	1.10E-16	1090	2.018	4	2	0	4
CNN01730	XP_568668.1	1.31E-16	466	7.511	2	2	0	2
CNM01280	XP_568279.1	1.99E-16	237	10.13	2	2	0	2
CNF02920	XP_571368.1	2.85E-16	181	13.81	3	2	0	3
CNG00350	XP_571773.1	2.91E-16	328	3.659	1	1	0	1
CNC01030	XP_569422.1	3.85E-16	150	18.67	4	2	0	4
CNC01750	XP_569525.1	7.03E-16	298	6.376	3	2	0	3
CNG00630	XP_571776.1	7.32E-16	297	9.764	2	2	0	2
CNC02700	XP_569566.1	7.37E-16	639	5.164	2	2	0	2
CND01790	XP_570256.1	8.96E-16	64	21.88	2	2	0	2
CNC05890	XP_569812.1	1.14E-15	433	6.928	2	2	0	2
CND03210	XP_570508.1	2.74E-15	404	2.723	3	1	0	3
CNC02880	XP_569988.1	3.45E-15	267	7.865	1	1	0	1
CND02320	XP_570271.1	3.71E-15	849	4.358	4	2	0	4
CNC06180	XP_569977.1	5.76E-15	111	26.13	3	2	0	3
CND03700	XP_570193.1	5.77E-15	102	32.35	3	2	0	3
CNC03480	XP_569678.1	6.23E-15	642	4.984	2	2	0	2
CNL05110	XP_568050.1	6.45E-15	246	13.01	2	2	0	2
CNK02300	XP_567703.1	7.28E-15	330	8.788	2	2	0	2
CNN01010	XP_568541.1	1.06E-14	600	5.667	2	2	0	2
CNE02570	XP_570958.1	1.19E-14	342	8.187	2	2	0	2
CNK02570	XP_567856.1	2.25E-14	308	15.58	2	2	0	2
CND01760	XP_570407.1	2.71E-14	393	11.2	2	2	0	2
CNE00460	XP_570752.1	2.78E-14	236	9.322	2	2	0	2
CNA08170	XP_567196.1	2.83E-14	143	13.29	2	1	0	2
CND03830	XP_570624.1	3.15E-14	343	6.414	2	2	0	2
CNA03580	XP_566698.1	5.95E-14	350	6	2	2	0	2
CNI03760	XP_573017.1	6.23E-14	150	15.33	2	2	0	2
CNH02760	XP_572449.1	6.65E-14	195	12.31	2	2	0	2
CNB03530	XP_569188.1	1.22E-13	486	3.909	2	2	0	2
CNJ03360	XP_567415.1	1.48E-13	71	32.39	2	2	0	2
CNL04480	XP_568212.1	3.14E-13	250	6.4	3	2	0	3
CNA01160	XP_566558.1	3.30E-13	293	6.485	2	2	0	2
CNE00740	XP_571127.1	4.90E-13	314	13.69	3	2	0	3
CNC02790	XP_569574.1	6.60E-13	368	3.804	2	1	0	2
CNE03620	XP_570931.1	6.62E-13	1457	1.441	2	2	0	2
CND01100	XP_570352.1	6.88E-13	311	11.25	2	2	0	2
CNE00060	XP_570693.1	8.33E-13	72	23.61	2	1	0	2
CNA07040	XP_567021.1	8.45E-13	442	4.072	1	1	0	1
CNB00590	XP_569069.1	1.15E-12	134	17.91	6	2	0	6
CNJ02330	XP_567527.1	1.95E-12	386	5.959	2	2	0	2
CNG01470	XP_571845.1	3.63E-12	216	11.57	2	2	0	2
CNL03780	XP_567939.1	5.52E-12	369	6.775	3	2	0	3
CNE01150	XP_570703.1	9.54E-12	79	13.92	1	1	0	1
CNA00830	XP_566510.1	1.31E-11	117	16.24	2	2	0	2
CNG02760	XP_571939.1	1.61E-11	99	18.18	1	1	0	1
CNF04630	XP_571428.1	2.42E-11	494	3.036	1	1	0	1
CNH00030	XP_572197.1	3.03E-11	543	4.236	2	2	0	2
CNL03890	XP_568205.1	4.76E-11	131	9.16	1	1	0	1
CNN02360	XP_568723.1	4.90E-11	200	11	3	1	0	3
CNC03110	XP_569613.1	5.00E-11	262	4.198	5	1	0	5
CNI02030	XP_572658.1	5.01E-11	654	1.529	1	1	0	1
CNK02730	XP_567870.1	5.03E-11	545	1.651	2	1	0	2
CNC03980	XP_569632.1	6.13E-11	453	3.753	2	1	0	2
CNN01800	XP_568684.1	7.17E-11	551	1.815	2	1	0	2
CNG04020	XP_572132.1	7.85E-11	160	7.5	1	1	0	1
CNF03760	XP_571636.1	7.98E-11	539	4.453	1	1	0	1
CNH02680	XP_572441.1	8.71E-11	286	4.895	1	1	0	1
CNM00440	XP_568360.1	1.29E-10	195	6.154	1	1	0	1
CNJ01750	XP_567350.1	1.55E-10	456	3.07	1	1	0	1
CND04620	XP_570607.1	1.77E-10	522	2.107	1	1	0	1
CND00340	XP_570369.1	1.91E-10	73	27.4	2	1	0	2
CNG00960	XP_571839.1	2.03E-10	180	4.444	1	1	0	1
CNE04390	XP_571104.1	2.45E-10	384	3.385	1	1	0	1
CNE00560	XP_570768.1	2.75E-10	240	5.417	2	1	0	2
CNA05290	XP_566838.1	2.95E-10	1924	1.091	1	1	0	1
CNL04920	XP_568034.1	3.02E-10	341	4.106	1	1	0	1
CNL05880	XP_568121.1	4.49E-10	405	2.963	3	1	0	3
CNL05050	XP_568047.1	5.25E-10	456	4.605	1	1	0	1
CNC02720	XP_569569.1	6.60E-10	345	2.899	2	1	0	2
CNL06270	XP_568151.1	6.70E-10	602	2.492	1	1	0	1
CNL04860	XP_568028.1	7.16E-10	1169	1.198	1	1	0	1
CNB05220	XP_569269.1	1.03E-09	191	5.759	1	1	0	1
CNI03170	XP_572636.1	1.06E-09	254	4.724	1	1	0	1
CNH00510	XP_572243.1	1.07E-09	354	2.825	3	1	0	3
CNE03360	XP_570900.1	1.20E-09	364	3.297	2	1	0	2
CND05210	XP_570502.1	1.67E-09	279	3.226	1	1	0	1
CNL04570	XP_568220.1	1.81E-09	514	2.529	2	1	0	2
CNL04820	XP_568023.1	1.82E-09	617	2.755	1	1	0	1
CNH02220	XP_572395.1	2.01E-09	248	9.677	1	1	0	1
CNK01100	XP_567758.1	2.26E-09	315	4.762	2	1	0	2
CNB00630	XP_569073.1	2.90E-09	847	2.361	1	1	0	1
CNE05330	XP_571057.1	2.96E-09	263	10.65	1	1	0	1
CNM01220	XP_568281.1	3.09E-09	303	4.95	1	1	0	1
CNE00950	XP_570835.1	3.23E-09	1311	1.373	1	1	0	1
CND04670	XP_570606.1	3.25E-09	250	4.8	1	1	0	1
CNE02400	XP_570938.1	4.38E-09	337	3.264	2	1	0	2
CND01050	XP_570422.1	4.43E-09	446	3.587	1	1	0	1
CNK02390	XP_567712.1	4.63E-09	153	11.11	1	1	0	1
CNC04540	XP_569703.1	4.66E-09	157	8.28	1	1	0	1
CNI01260	XP_572687.1	5.06E-09	3251	0.3076	1	1	0	1
CNB05750	XP_569316.1	5.12E-09	423	4.019	3	1	0	3
CND03670	XP_570638.1	5.16E-09	1121	0.9813	1	1	0	1
CNG04310	XP_572103.1	5.27E-09	796	2.261	1	1	0	1
CNL06690	XP_568189.1	5.60E-09	504	1.984	1	1	0	1
CNC05960	XP_569982.1	6.00E-09	167	5.988	2	1	0	2
CNK00880	XP_567651.1	6.31E-09	401	2.993	1	1	0	1
CNF02710	XP_571603.1	7.59E-09	1296	1.466	1	1	0	1
CNH01340	XP_572322.1	7.83E-09	281	3.559	1	1	0	1
CND05270	XP_570154.1	8.32E-09	218	9.174	2	1	0	2
CNC04140	XP_570000.1	9.23E-09	313	4.153	3	1	0	3
CNF02430	XP_571591.1	1.02E-08	238	6.723	2	1	0	2
CNA02890	XP_566701.1	1.09E-08	331	3.323	1	1	0	1
CNB02280	XP_569157.1	1.14E-08	162	7.407	1	1	0	1
CND04890	XP_570483.1	1.21E-08	1353	0.5913	1	1	0	1
CNJ01870	XP_567360.1	1.25E-08	316	2.848	5	1	0	5
CNF04620	XP_571426.1	1.44E-08	480	3.542	1	1	0	1
CNE03130	XP_570865.1	1.73E-08	96	13.54	1	1	0	1
CNE02290	XP_570924.1	1.77E-08	596	2.685	2	1	0	2
CNL03800	XP_567940.1	1.83E-08	951	1.157	4	1	0	4
CNH01600	XP_572585.1	1.85E-08	812	2.34	1	1	0	1
CNC05540	XP_569758.1	1.96E-08	551	1.633	1	1	0	1
CNC04050	XP_569643.1	1.97E-08	283	4.594	1	1	0	1
CNI03630	XP_572601.1	2.08E-08	658	1.672	1	1	0	1
CND06170	XP_570090.1	2.15E-08	455	3.956	1	1	0	1
CNE04050	XP_571058.1	2.97E-08	215	4.186	2	1	0	2
CNN02320	XP_568719.1	3.02E-08	1801	0.4997	1	1	0	1
CNK01200	XP_567805.1	3.38E-08	758	2.243	2	1	0	2
CNC03050	XP_569604.1	3.39E-08	674	1.78	1	1	0	1
CND04600	XP_570601.1	3.82E-08	307	5.212	1	1	0	1
CNK02880	XP_567883.1	4.00E-08	400	3	1	1	0	1
CNA01250	XP_566576.1	4.04E-08	323	5.573	2	1	0	2
CNH01220	XP_572312.1	4.73E-08	295	5.424	1	1	0	1
CNG02610	XP_572014.1	4.77E-08	435	2.759	1	1	0	1
CNE01100	XP_570856.1	4.90E-08	644	1.398	1	1	0	1
CNI00920	XP_572846.1	5.28E-08	401	2.244	1	1	0	1
CND00920	XP_570320.1	5.33E-08	113	7.965	1	1	0	1
CNL06640	XP_568187.1	6.72E-08	376	5.319	1	1	0	1
CNC03160	XP_569635.1	6.75E-08	498	2.41	1	1	0	1
CNB03730	XP_569206.1	7.35E-08	1001	1.299	1	1	0	1
CNE02300	XP_571218.1	7.51E-08	287	4.878	1	1	0	1
CNG00410	XP_571739.1	7.76E-08	392	3.316	1	1	0	1
CND05150	XP_570060.1	7.96E-08	215	7.442	1	1	0	1
CNM01400	XP_568266.1	8.37E-08	144	7.639	1	1	0	1
CNE02630	XP_570967.1	8.42E-08	577	2.08	1	1	0	1
CNA08260	XP_567068.1	8.75E-08	458	2.183	3	1	0	3
CNE01670	XP_570786.1	9.10E-08	287	3.484	1	1	0	1
CNC05450	XP_569748.1	9.36E-08	304	5.263	1	1	0	1
CND04290	XP_570123.1	9.61E-08	186	6.989	1	1	0	1
CNA03110	XP_566740.1	9.66E-08	177	6.215	1	1	0	1
CNI00840	XP_572739.1	1.28E-07	619	3.393	1	1	0	1
CND01510	XP_570283.1	1.28E-07	357	5.882	1	1	0	1
CNK00850	XP_567648.1	1.29E-07	269	4.833	1	1	0	1
CNB01010	XP_569107.1	1.37E-07	396	3.03	2	1	0	2
CNM02190	XP_568274.1	1.47E-07	570	1.404	1	1	0	1
CNH02740	XP_572447.1	1.51E-07	66	19.7	2	1	0	2
CNI03430	XP_572890.1	1.53E-07	113	10.62	1	1	0	1
CNB02050	XP_569135.1	1.54E-07	313	3.834	1	1	0	1
CNJ02270	XP_567522.1	1.57E-07	510	4.314	1	1	0	1
CND01530	XP_570356.1	1.70E-07	658	2.736	1	1	0	1
CNB04500	XP_568945.1	1.94E-07	236	5.085	1	1	0	1
CNM01950	XP_568495.1	1.95E-07	356	6.742	1	1	0	1

## Sheet: Replicate 3
gene	protein	P-Score	Total Amino Acids	Sequence Coverage (%)	Number of PSMs	Number of Unique Peptides	Spores-PSMs	yeast-PSMs
CNN00270	XP_568540.1	0	253	41.5	33	4	33	0
CNG04670	XP_572146.1	9.93E-303	723	3.181	1	1	1	0
CNF04420	XP_571404.1	3.54E-107	234	61.11	32	7	32	0
CND04850	XP_570488.1	7.50E-105	800	21.38	10	9	10	0
CNK01510	XP_567740.1	1.30E-102	267	56.55	54	8	54	0
CNF01040	XP_571253.1	7.56E-98	471	29.3	35	7	35	0
CNA04360	XP_566791.1	2.17E-80	606	26.07	15	7	15	0
CNC04480	XP_569698.1	1.97E-67	418	26.56	15	6	15	0
CNA01120	XP_567087.1	3.52E-64	561	18	10	5	10	0
CND04810	XP_570083.1	2.63E-63	752	18.09	8	7	8	0
CND02080	XP_570219.1	3.70E-59	370	27.3	8	6	8	0
CNA00110	XP_567248.1	1.19E-57	803	15.44	4	4	4	0
CNF03820	XP_571340.1	9.01E-57	755	13.77	5	5	5	0
CNA07720	XP_567120.1	5.10E-56	309	27.18	11	5	11	0
CNH02750	XP_572448.1	2.05E-53	705	14.33	8	5	8	0
CNB04790	XP_568969.1	4.68E-51	252	28.57	6	5	6	0
CNL05270	XP_568066.1	7.17E-51	364	17.58	4	4	4	0
CNI02270	XP_572879.1	1.13E-50	113	75.22	6	4	6	0
CNA06970	XP_567014.1	5.17E-50	812	15.15	7	6	7	0
CND01100	XP_570352.1	8.34E-50	311	32.15	8	5	8	0
CNA02490	XP_566635.1	2.45E-46	287	23.34	8	4	8	0
CND00650	XP_570303.1	4.98E-43	226	10.18	12	3	12	0
CNF02440	XP_571339.1	1.29E-41	154	30.52	7	3	7	0
CNJ00060	XP_567264.1	3.37E-41	300	18.33	7	3	7	0
CNG02640	XP_572021.1	4.45E-41	868	6.336	3	3	3	0
CNC06370	XP_569894.1	8.38E-39	607	21.25	5	5	5	0
CNG01100	XP_571871.1	2.29E-34	197	24.37	3	3	3	0
CNC04330	XP_569687.1	1.52E-33	911	8.562	4	3	4	0
CNK02410	XP_567714.1	1.97E-33	1101	4.995	4	3	4	0
CNB05220	XP_569269.1	2.26E-33	191	34.55	4	4	4	0
CNB00210	XP_568762.1	1.58E-32	367	22.07	3	3	3	0
CNH00770	XP_572269.1	3.20E-32	363	15.15	3	3	3	0
CNB00410	XP_568783.1	1.13E-31	334	12.87	3	3	3	0
CNB01380	XP_568810.1	5.31E-31	836	7.775	4	3	4	0
CNC06350	XP_569892.1	8.85E-31	513	14.23	4	3	4	0
CNI02930	XP_572893.1	2.60E-30	357	17.65	3	3	3	0
CNH01380	XP_572326.1	6.80E-30	314	22.61	3	2	3	0
CNI03670	XP_572894.1	1.09E-29	678	8.997	3	3	3	0
CNH03000	XP_572470.1	2.69E-29	955	9.843	5	3	5	0
CNF00120	XP_571281.1	4.38E-29	561	9.982	4	3	4	0
CNB02900	XP_569013.1	8.56E-29	354	15.82	4	3	4	0
CND04560	XP_570610.1	8.81E-29	177	26.55	2	2	2	0
CNB02640	XP_568851.1	9.87E-29	1202	4.576	3	3	3	0
CNH01810	XP_572355.1	1.01E-28	181	36.46	3	3	3	0
CNF01550	XP_571487.1	5.71E-28	788	8.122	4	4	4	0
CNG02120	XP_571920.1	2.88E-27	172	21.51	3	3	3	0
CND03230	XP_570178.1	5.16E-27	750	7.733	4	3	4	0
CNI02720	XP_572680.1	3.61E-26	342	9.649	2	2	2	0
CND02140	XP_570212.1	4.16E-26	660	14.7	4	3	4	0
CNB05630	XP_569306.1	5.14E-26	175	22.29	2	2	2	0
CNC03300	XP_569656.1	5.59E-26	1086	4.88	3	3	3	0
CNG02880	XP_571975.1	9.64E-26	238	18.07	2	2	2	0
CNG01610	XP_571876.1	1.04E-25	833	4.202	2	2	2	0
CNC04010	XP_569638.1	1.41E-25	155	23.87	3	2	3	0
CNF02660	XP_571361.1	6.09E-24	796	9.925	3	3	3	0
CNN01860	XP_568661.1	1.05E-23	401	9.476	2	2	2	0
CND00900	XP_570324.1	4.63E-23	1189	4.458	3	3	3	0
CNN01940	XP_568675.1	5.21E-23	480	9.583	3	3	3	0
CNM01940	XP_568289.1	7.99E-23	476	10.08	2	2	2	0
CNG02530	XP_571997.1	8.85E-23	697	6.313	3	2	3	0
CND06070	XP_570656.1	1.54E-22	450	32.44	3	3	3	0
CNG02570	XP_572005.1	1.70E-22	700	4.714	2	2	2	0
CNJ00270	XP_567284.1	1.83E-22	82	40.24	3	2	3	0
CNG01720	XP_571896.1	1.99E-22	505	8.317	4	2	4	0
CNG03090	XP_572011.1	3.24E-22	596	8.389	2	2	2	0
CNG00620	XP_571775.1	4.68E-22	870	4.138	2	2	2	0
CNC03950	XP_569628.1	6.39E-22	218	9.174	9	1	9	0
CNB01790	XP_568847.1	7.77E-22	657	5.023	2	2	2	0
CNF01240	XP_571269.1	1.18E-21	540	7.407	2	2	2	0
CNJ03160	XP_567395.1	1.38E-21	206	15.05	2	2	2	0
CNI00780	XP_572747.1	1.82E-21	450	11.78	2	2	2	0
CNB04890	XP_568981.1	2.10E-21	706	5.382	4	2	4	0
CNB02280	XP_569157.1	2.74E-21	162	21.6	2	2	2	0
CNM00350	XP_568374.1	2.96E-21	354	9.04	2	2	2	0
CNK01880	XP_567667.1	3.72E-21	1515	4.752	3	3	3	0
CNC02620	XP_569554.1	4.31E-21	197	8.629	4	2	4	0
CNJ02540	XP_567545.1	1.07E-20	138	31.16	2	2	2	0
CNC03340	XP_569660.1	2.00E-20	1390	3.309	2	2	2	0
CNE04320	XP_571089.1	2.80E-20	297	15.49	3	3	3	0
CNK02650	XP_567864.1	2.96E-20	233	12.45	6	1	6	0
CNL04690	XP_568012.1	5.07E-20	383	12.79	2	2	2	0
CND02040	XP_570223.1	5.57E-20	488	12.7	3	3	3	0
CNA06310	XP_566978.1	7.51E-20	867	4.498	2	2	2	0
CNH02980	XP_572468.1	8.46E-20	588	4.762	2	2	2	0
CNC07030	XP_569854.1	1.05E-19	1588	2.267	2	2	2	0
CNB05040	XP_569253.1	1.42E-19	932	4.292	2	2	2	0
CNA04380	XP_566796.1	1.58E-19	428	16.36	2	2	2	0
CNG03140	XP_572022.1	1.88E-19	276	12.32	2	2	2	0
CNH02390	XP_572414.1	1.93E-19	124	16.94	2	1	2	0
CNJ00250	XP_567282.1	2.32E-19	1045	2.871	2	2	2	0
CNC04530	XP_569701.1	2.50E-19	486	7.202	1	1	1	0
CNA00710	XP_566496.1	5.39E-19	946	4.545	2	2	2	0
CNC00460	XP_569336.1	7.84E-19	434	10.6	2	2	2	0
CNB02480	XP_569172.1	8.47E-19	273	13.92	3	2	3	0
CNI00790	XP_572745.1	1.35E-18	998	5.311	2	2	2	0
CND06060	XP_570096.1	1.43E-18	763	4.063	2	2	2	0
CNG00250	XP_571758.1	1.44E-18	902	5.211	2	2	2	0
CNK00830	XP_567646.1	1.55E-18	608	7.566	2	2	2	0
CNA02030	XP_566583.1	2.53E-18	1358	3.976	2	2	2	0
CNN00850	XP_568633.1	2.63E-18	359	9.192	1	1	1	0
CNG02610	XP_572014.1	3.15E-18	435	15.17	3	3	3	0
CNB00580	XP_569068.1	3.42E-18	732	7.923	2	2	2	0
CNI02100	XP_572832.1	4.34E-18	271	19.56	3	3	3	0
CNB04980	XP_568990.1	5.36E-18	312	16.67	2	2	2	0
CNL04350	XP_567986.1	5.82E-18	431	11.37	3	3	3	0
CNH03190	XP_572488.1	7.29E-18	537	5.587	2	2	2	0
CND02380	XP_570269.1	8.03E-18	383	11.75	2	2	2	0
CNE00290	XP_570725.1	1.49E-17	520	16.15	3	3	3	0
CNI04080	XP_572901.1	1.81E-17	402	20.4	4	2	4	0
CNA00520	XP_566479.1	3.27E-17	847	6.021	2	2	2	0
CNG02480	XP_571985.1	4.19E-17	526	10.65	2	2	2	0
CND02410	XP_570273.1	4.35E-17	264	13.26	2	2	2	0
CNB03100	XP_568887.1	5.06E-17	343	9.329	2	2	2	0
CNE03710	XP_570941.1	5.38E-17	750	5.2	2	2	2	0
CNE01280	XP_570714.1	9.69E-17	820	3.78	2	2	2	0
CNF03620	XP_571630.1	1.02E-16	586	6.485	2	2	2	0
CNI04170	XP_572602.1	1.05E-16	803	3.736	2	2	2	0
CNB02000	XP_569128.1	1.34E-16	239	19.25	2	2	2	0
CND01320	XP_570344.1	2.31E-16	741	6.208	2	2	2	0
CNA07890	XP_567136.1	2.81E-16	1184	4.561	2	2	2	0
CNC01170	XP_569963.1	3.13E-16	287	6.62	1	1	1	0
CNL06430	XP_568165.1	3.76E-16	776	4.124	3	2	3	0
CNE02520	XP_570955.1	4.54E-16	278	23.38	2	2	2	0
CNK02610	XP_567861.1	5.14E-16	307	18.24	3	2	3	0
CNM01790	XP_568310.1	5.94E-16	1360	2.941	1	1	1	0
CND05780	XP_570120.1	6.95E-16	1576	2.284	2	2	2	0
CNE04620	XP_571156.1	7.98E-16	526	8.745	2	2	2	0
CNB01140	XP_568788.1	3.82E-15	1927	2.491	2	2	2	0
CNG02290	XP_571955.1	4.12E-15	615	7.805	2	2	2	0
CNE02660	XP_570969.1	4.53E-15	216	18.06	2	2	2	0
CNE04550	XP_571145.1	5.12E-15	603	5.638	2	2	2	0
CNE05010	XP_571028.1	5.82E-15	269	20.82	2	2	2	0
CNA07470	XP_567097.1	6.43E-15	609	6.568	2	2	2	0
CNF02240	XP_571322.1	6.43E-15	815	5.399	2	2	2	0
CNC01750	XP_569525.1	7.03E-15	298	14.43	2	2	2	0
CND05530	XP_570547.1	7.54E-15	511	9.589	2	2	2	0
CNA05710	XP_567242.1	9.47E-15	154	27.92	2	2	2	0
CNE01600	XP_570779.1	9.57E-15	728	5.495	3	2	3	0
CNG01830	XP_571921.1	1.06E-14	357	4.762	2	1	2	0
CND03550	XP_570526.1	1.14E-14	395	3.797	1	1	1	0
CNC04960	XP_569785.1	1.29E-14	198	18.69	2	2	2	0
CNC00040	XP_569355.1	1.50E-14	785	2.803	1	1	1	0
CNC00590	XP_569347.1	1.55E-14	258	13.95	2	1	2	0
CNM01950	XP_568495.1	2.35E-14	356	16.29	2	2	2	0
CNC02890	XP_569586.1	3.12E-14	263	12.55	2	2	2	0
CNA02740	XP_567152.1	4.75E-14	541	5.915	2	2	2	0
CND04340	XP_570590.1	6.00E-14	597	5.36	2	2	2	0
CNA06460	XP_566988.1	6.74E-14	406	18.47	2	2	2	0
CNB05520	XP_569295.1	7.27E-14	553	10.31	3	2	3	0
CNA01360	XP_566597.1	7.71E-14	1994	2.558	2	2	2	0
CNB03940	XP_569220.1	8.89E-14	156	26.28	1	1	1	0
CNJ00890	XP_567469.1	1.24E-13	315	14.6	2	2	2	0
CNI04370	XP_572916.1	1.47E-13	367	8.447	2	2	2	0
CNI03620	XP_573016.1	1.51E-13	560	7.679	2	2	2	0
CNF03880	XP_571344.1	2.40E-13	454	5.066	1	1	1	0
CNE01360	XP_570728.1	2.81E-13	299	21.07	2	2	2	0
CNF01830	XP_571642.1	2.96E-13	323	5.263	1	1	1	0
CNM00470	XP_568357.1	3.56E-13	346	10.12	1	1	1	0
CNI01420	XP_572820.1	3.86E-13	157	17.83	1	1	1	0
CNF03680	XP_571655.1	5.74E-13	531	9.228	2	2	2	0
CNC04060	XP_569645.1	6.53E-13	406	2.709	1	1	1	0
CNE02400	XP_570938.1	9.28E-13	337	8.902	2	2	2	0
CNF01800	XP_571516.1	9.32E-13	470	6.383	2	2	2	0
CNC06010	XP_569978.1	9.66E-13	388	8.763	1	1	1	0
CNE00190	XP_570713.1	1.00E-12	2076	2.89	2	2	2	0
CNG02420	XP_571968.1	1.07E-12	101	16.83	1	1	1	0
CNC00570	XP_569346.1	1.07E-12	749	2.136	1	1	1	0
CNE00300	XP_570727.1	1.12E-12	267	8.989	1	1	1	0
CNB05550	XP_569298.1	1.20E-12	181	15.47	1	1	1	0
CNC01110	XP_569957.1	1.24E-12	270	11.85	2	2	2	0
CNA01710	XP_566534.1	1.29E-12	203	9.852	1	1	1	0
CNL04610	XP_568215.1	1.37E-12	304	4.605	1	1	1	0
CNJ02220	XP_567517.1	1.49E-12	435	9.655	1	1	1	0
CNA06430	XP_567212.1	2.44E-12	840	5.119	2	2	2	0
CNH03260	XP_572496.1	2.50E-12	1843	2.604	2	2	2	0
CNB00380	XP_568779.1	3.12E-12	506	3.557	3	1	3	0
CNN00480	XP_568580.1	3.17E-12	486	3.704	1	1	1	0
CNI03260	XP_572923.1	4.14E-12	242	11.16	1	1	1	0
CNK01940	XP_567672.1	4.14E-12	556	3.237	1	1	1	0
CNB01520	XP_568824.1	4.29E-12	291	5.842	1	1	1	0
CNJ00860	XP_567466.1	4.59E-12	1279	3.049	2	2	2	0
CNI03420	XP_572878.1	5.63E-12	279	14.7	2	2	2	0
CND02290	XP_570447.1	6.05E-12	218	8.716	1	1	1	0
CNG00910	XP_571831.1	6.23E-12	791	2.149	2	1	2	0
CNB01280	XP_568800.1	6.99E-12	1320	3.182	2	2	2	0
CNB04370	XP_568934.1	8.34E-12	1506	2.59	2	2	2	0
CNA07100	XP_567027.1	9.59E-12	314	5.732	1	1	1	0
CNF03560	XP_571664.1	1.14E-11	191	8.377	1	1	1	0
CNC06180	XP_569977.1	1.18E-11	111	14.41	1	1	1	0
CNB01130	XP_568787.1	1.29E-11	423	6.147	1	1	1	0
CNA00940	XP_566521.1	1.74E-11	230	6.957	1	1	1	0
CNN02200	XP_568706.1	1.91E-11	655	2.29	1	1	1	0
CNJ03250	XP_567405.1	2.12E-11	902	6.984	2	2	2	0
CNA00630	XP_566487.1	2.19E-11	870	1.609	1	1	1	0
CNJ02920	XP_567572.1	2.27E-11	1060	3.868	2	2	2	0
CNB00600	XP_569070.1	2.55E-11	413	3.632	1	1	1	0
CNL04480	XP_568212.1	2.58E-11	250	7.6	1	1	1	0
CNH00080	XP_572202.1	2.65E-11	244	9.426	1	1	1	0
CNG00550	XP_571761.1	2.74E-11	398	5.276	1	1	1	0
CNC01500	XP_569484.1	3.00E-11	422	6.161	1	1	1	0
CNH02920	XP_572463.1	3.06E-11	213	13.15	1	1	1	0
CNH01940	XP_572561.1	3.08E-11	236	25.42	2	2	2	0
CNE01110	XP_570858.1	3.60E-11	155	12.26	1	1	1	0
CNN01790	XP_568682.1	3.83E-11	277	7.581	1	1	1	0
CNL04580	XP_568219.1	3.96E-11	82	31.71	1	1	1	0
CNA00750	XP_566497.1	4.35E-11	206	20.87	3	1	3	0
CNE04010	XP_571031.1	4.63E-11	381	5.249	1	1	1	0
CNG03050	XP_572002.1	5.21E-11	310	5.484	1	1	1	0
CNA08160	XP_567195.1	6.21E-11	311	7.395	1	1	1	0
CND06180	XP_570088.1	6.31E-11	705	3.121	1	1	1	0
CNG01230	XP_571800.1	6.35E-11	1120	4.286	2	2	2	0
CNI03810	XP_572624.1	6.70E-11	75	22.67	1	1	1	0
CNG04600	XP_572138.1	7.54E-11	209	22.97	1	1	1	0
CXT1	XP_568018.1	8.99E-11	694	3.026	1	1	1	0
CNB05690	XP_569310.1	9.47E-11	614	2.28	1	1	1	0
CNH01060	XP_572298.1	9.65E-11	485	5.567	1	1	1	0
CNE01990	XP_570840.1	1.02E-10	582	2.749	2	1	2	0
CNC00390	XP_569329.1	1.04E-10	101	11.88	1	1	1	0
CNE01930	XP_570828.1	1.60E-10	621	5.636	1	1	1	0
CNE03910	XP_571017.1	1.65E-10	213	7.512	1	1	1	0
CNG03900	XP_572109.1	1.74E-10	677	2.216	1	1	1	0
CNL05750	XP_568108.1	2.03E-10	817	2.081	1	1	1	0
CNF02320	XP_571549.1	2.77E-10	1126	1.954	1	1	1	0
CNC00680	XP_569360.1	2.99E-10	768	3.255	1	1	1	0
CNB02370	XP_569320.1	3.07E-10	366	5.191	2	1	2	0
CNH01090	XP_572300.1	3.53E-10	232	13.79	1	1	1	0
CNM01270	XP_568459.1	4.29E-10	288	5.556	1	1	1	0
CNG00230	XP_571754.1	4.72E-10	374	4.011	1	1	1	0
CNG04640	XP_572142.1	4.85E-10	477	3.983	1	1	1	0
CNF03500	XP_571425.1	4.98E-10	164	10.37	1	1	1	0
CNE03350	XP_570898.1	5.30E-10	488	3.893	1	1	1	0
CND00490	XP_570317.1	6.29E-10	591	2.2	1	1	1	0
CNN02330	XP_568720.1	6.31E-10	552	3.804	1	1	1	0
CNH01170	XP_572552.1	6.40E-10	140	11.43	1	1	1	0
CNA07660	XP_567115.1	6.50E-10	354	5.085	1	1	1	0
CNI01970	XP_572974.1	6.60E-10	737	5.427	1	1	1	0
CNF02310	XP_571551.1	6.65E-10	509	6.09	1	1	1	0
CNI03280	XP_572925.1	6.99E-10	881	1.476	1	1	1	0
CNA01320	XP_566589.1	7.02E-10	266	6.767	1	1	1	0
CNA04750	XP_566867.1	7.30E-10	405	6.667	1	1	1	0
CNA01680	XP_566528.1	1.13E-09	352	4.261	1	1	1	0
CNC02420	XP_569528.1	1.19E-09	930	1.613	1	1	1	0
CND04370	XP_570115.1	1.23E-09	264	7.576	1	1	1	0
CNE02430	XP_570944.1	1.45E-09	1261	1.348	1	1	1	0
CNC03740	XP_569607.1	1.48E-09	304	6.908	1	1	1	0
CNC06320	XP_569986.1	1.55E-09	102	18.63	1	1	1	0
CNL04040	XP_567959.1	1.96E-09	148	13.51	1	1	1	0
CNB04680	XP_568958.1	2.08E-09	287	6.969	1	1	1	0
CNG04330	XP_572105.1	2.31E-09	230	12.17	1	1	1	0
CNF01960	XP_571520.1	2.34E-09	305	4.59	1	1	1	0
CNC01090	XP_569432.1	2.48E-09	337	10.09	1	1	1	0
CND04180	XP_570135.1	3.25E-09	1588	1.071	1	1	1	0
CNE00360	XP_570735.1	3.36E-09	740	7.027	1	1	1	0
CNF01160	XP_571548.1	3.41E-09	349	4.011	1	1	1	0
CNK02770	XP_567874.1	3.49E-09	827	1.935	1	1	1	0
CNF00770	XP_571488.1	3.57E-09	662	2.266	1	1	1	0
CNI00600	XP_572799.1	4.79E-09	912	1.864	1	1	1	0
CNC01350	XP_569453.1	5.52E-09	173	10.4	1	1	1	0
CNF01870	XP_571315.1	5.52E-09	1002	1.796	1	1	1	0
CNM00390	XP_568363.1	5.92E-09	188	18.09	1	1	1	0
CND02050	XP_570457.1	6.10E-09	133	16.54	2	1	2	0
CNM01720	XP_568314.1	6.74E-09	280	4.643	1	1	1	0
CNE01120	XP_571231.1	8.02E-09	185	8.649	2	1	2	0
CNC01840	XP_569540.1	1.01E-08	676	2.663	1	1	1	0
CNH02490	XP_572424.1	1.06E-08	851	2.468	2	1	2	0
CNB02490	XP_569173.1	1.17E-08	279	5.735	2	1	2	0
CND02660	XP_570241.1	1.20E-08	247	6.883	1	1	1	0
CNH03520	XP_572517.1	1.20E-08	621	4.348	1	1	1	0
CNE01060	XP_570850.1	1.24E-08	1296	1.62	2	1	2	0
CNC02960	XP_569594.1	1.34E-08	1090	1.743	1	1	1	0
CNE04160	XP_571071.1	1.34E-08	782	1.918	1	1	1	0
CND00760	XP_570371.1	1.37E-08	474	6.962	1	1	1	0
CNF00790	XP_571532.1	1.41E-08	4629	0.4321	1	1	1	0
CNC06630	XP_569915.1	1.44E-08	353	7.082	1	1	1	0
CNB04810	XP_568971.1	1.45E-08	660	2.727	1	1	1	0
CNK01410	XP_567741.1	1.53E-08	1190	1.513	2	1	2	0
CNI01810	XP_572664.1	1.73E-08	432	4.167	1	1	1	0
CNL06580	XP_568179.1	1.80E-08	324	6.173	2	1	2	0
CNK03350	XP_567919.1	1.85E-08	380	3.947	1	1	1	0
CNL04400	XP_567991.1	2.07E-08	737	3.799	2	1	2	0
CNE02700	XP_570978.1	2.36E-08	360	8.889	2	1	2	0
CNL03970	XP_567953.1	2.42E-08	1013	1.481	1	1	1	0
CNI00140	XP_572773.1	2.44E-08	305	9.508	1	1	1	0
CNL06760	XP_568195.1	2.90E-08	1424	1.545	1	1	1	0
CNC00210	XP_569390.1	2.99E-08	529	5.671	1	1	1	0
CNA06030	XP_566957.1	3.00E-08	742	1.887	1	1	1	0
CNG03250	XP_572039.1	3.22E-08	464	3.448	1	1	1	0
CNE05120	XP_571040.1	3.23E-08	377	4.244	1	1	1	0
CNE03080	XP_570857.1	3.50E-08	440	5	1	1	1	0
CNA08280	XP_567069.1	3.55E-08	297	9.764	1	1	1	0
CNF02110	XP_571332.1	3.71E-08	749	4.539	1	1	1	0
CNI01850	XP_572845.1	4.30E-08	815	1.595	1	1	1	0
CNM00890	XP_568319.1	4.50E-08	722	1.939	1	1	1	0
CNA05390	XP_566852.1	4.51E-08	483	2.899	1	1	1	0
CND01530	XP_570356.1	5.04E-08	658	2.888	1	1	1	0
CNB02570	XP_569180.1	5.59E-08	908	3.634	1	1	1	0
CNA03740	XP_566707.1	5.62E-08	1203	1.33	1	1	1	0
CNG00810	XP_571810.1	6.20E-08	354	10.45	1	1	1	0
CNA06680	XP_567007.1	6.38E-08	411	6.326	1	1	1	0
CND03520	XP_570668.1	6.74E-08	1376	1.599	1	1	1	0
CNA04100	XP_566767.1	7.21E-08	453	3.974	1	1	1	0
CNF01150	XP_571567.1	7.67E-08	133	13.53	1	1	1	0
CNI03440	XP_572621.1	8.19E-08	634	2.208	1	1	1	0
CNF03770	XP_571670.1	9.40E-08	1535	1.433	1	1	1	0
CNH02500	XP_572426.1	9.41E-08	321	9.657	1	1	1	0
CNC03570	XP_569691.1	9.42E-08	947	1.373	1	1	1	0
CNF02470	XP_571343.1	9.58E-08	270	8.148	1	1	1	0
CNA05450	XP_566866.1	9.88E-08	104	17.31	1	1	1	0
CNG00970	XP_571841.1	1.00E-07	249	5.622	1	1	1	0
CNB01710	XP_568839.1	1.08E-07	240	12.92	1	1	1	0
CNM02490	XP_568254.1	1.11E-07	1502	1.132	1	1	1	0
CNJ01040	XP_567483.1	1.11E-07	581	3.442	1	1	1	0
CNG00270	XP_571760.1	1.20E-07	335	4.478	1	1	1	0
CNA03580	XP_566698.1	1.24E-07	350	7.429	1	1	1	0
CNF03640	XP_571706.1	1.28E-07	245	6.122	1	1	1	0
CNH00580	XP_572547.1	1.35E-07	720	2.778	1	1	1	0
CNB00120	XP_568758.1	1.40E-07	783	3.065	1	1	1	0
CNC06140	XP_569875.1	1.46E-07	608	2.961	1	1	1	0
CND04290	XP_570123.1	1.88E-07	186	8.065	1	1	1	0
CNC04970	XP_570020.1	2.02E-07	185	9.189	1	1	1	0
CNF00410	XP_571307.1	2.08E-07	229	9.607	1	1	1	0
CNC07080	XP_569833.1	2.13E-07	559	3.22	1	1	1	0
CNF04690	XP_571434.1	2.21E-07	1056	3.125	1	1	1	0
CNJ02460	XP_567538.1	2.28E-07	503	5.964	1	1	1	0
CNG02720	XP_571935.1	2.32E-07	331	5.74	2	1	2	0
CNB01680	XP_568836.1	2.34E-07	900	2.222	1	1	1	0
CNA03600	XP_566700.1	2.50E-07	1272	2.123	1	1	1	0
CNF03390	XP_571620.1	2.67E-07	955	5.55	1	1	1	0
CNL05290	XP_568068.1	3.45E-07	391	3.836	1	1	1	0
CNC05160	XP_569863.1	3.60E-07	220	5.909	1	1	1	0
CNC01430	XP_569471.1	3.72E-07	712	3.371	1	1	1	0
CNC05570	XP_569765.1	3.83E-07	994	1.911	1	1	1	0
CNE01730	XP_570796.1	4.01E-07	374	4.545	1	1	1	0
CNI02470	XP_572872.1	4.24E-07	820	2.439	1	1	1	0
CNH03550	XP_572519.1	4.60E-07	1602	1.81	1	1	1	0
CNI04060	XP_572928.1	4.84E-07	319	9.091	1	1	1	0
CND05510	XP_570142.1	4.86E-07	402	11.19	1	1	1	0
CNC06950	XP_569853.1	5.13E-07	565	4.425	1	1	1	0
CNJ02390	XP_567437.1	5.47E-07	188	7.447	1	1	1	0
CNA05090	XP_566803.1	5.51E-07	757	1.982	1	1	1	0
CND03680	XP_570576.1	5.52E-07	1843	1.194	1	1	1	0
CNC06710	XP_569921.1	5.66E-07	1218	2.545	1	1	1	0
CNI03730	XP_572940.1	5.82E-07	180	9.444	1	1	1	0
CNF03900	XP_571348.1	0	506	65.22	448	24	171	277
CNH01310	XP_572319.1	0	971	51.08	379	42	112	267
CNE04080	XP_571062.1	0	908	49.56	352	35	151	201
CNC02320	XP_569509.1	0	640	57.19	321	33	151	170
CND02620	XP_570245.1	0	792	57.58	259	24	89	170
CNE00710	XP_570793.1	0	361	61.5	242	16	74	168
CNK02310	XP_567704.1	0	763	60.68	249	35	83	166
CNA07740	XP_567122.1	0	680	49.56	257	26	92	165
CNJ00800	XP_567460.1	0	1149	42.21	192	30	32	160
CNC00160	XP_569379.1	0	444	53.15	244	17	91	153
CNF00570	XP_571472.1	0	547	69.47	288	29	140	148
CNK01050	XP_567793.1	0	491	69.25	234	26	92	142
CNF03160	XP_571627.1	0	339	62.24	230	12	90	140
CNC02520	XP_569545.1	0	644	56.83	294	34	155	139
CNA03160	XP_566757.1	0	614	58.63	226	28	91	135
CNF03470	XP_571419.1	1.38E-232	373	57.1	150	15	19	131
CNE04370	XP_571100.1	0	2513	32.11	148	41	26	122
CNK00070	XP_567776.1	0	834	37.89	168	25	47	121
CNJ00490	XP_567302.1	0	925	52.32	244	32	125	119
CND00940	XP_570402.1	0	687	49.49	168	21	49	119
CNB00300	XP_568771.1	1.76E-244	359	57.1	173	18	61	112
CNA04650	XP_566845.1	0	377	52.79	239	12	129	110
CNM01300	XP_568462.1	0	459	51.85	218	15	112	106
CND06220	XP_570549.1	1.90145415730952E-315	826	41.89	180	25	74	106
CNA00820	XP_566509.1	0	547	76.23	156	22	51	105
CNC05530	XP_569755.1	3.32E-240	630	52.22	177	20	73	104
CNC06020	XP_569823.1	0	793	80.2	211	35	110	101
CNB00190	XP_568760.1	3.65E-229	345	66.96	110	17	10	100
CNM01150	XP_568404.1	0	444	93.02	165	16	68	97
CNC03080	XP_569610.1	0	572	42.48	135	15	38	97
CNF00650	XP_571482.1	0	1103	48.59	148	33	54	94
CNH01270	XP_572317.1	0	314	68.79	122	13	31	91
CNJ02750	XP_567564.1	0	810	52.72	192	27	102	90
CNE04360	XP_571099.1	0	1438	41.38	118	36	29	89
CNK03170	XP_567910.1	6.40E-196	323	52.94	141	14	52	89
CNC03700	XP_569599.1	4.00E-211	503	49.7	130	18	43	87
CNI02990	XP_573012.1	0	994	61.57	128	27	42	86
CNN00430	XP_568570.1	0	561	62.21	157	20	74	83
CNC05830	XP_569804.1	0	292	61.99	128	14	45	83
CNM01150	XP_568405.1	0	426	92.72	143	15	63	80
CNG03490	XP_572038.1	0	338	71.01	132	18	52	80
CNI03590	XP_572603.1	3.00E-232	551	53.36	109	18	29	80
CNB02810	XP_568869.1	2.81E-212	448	56.03	138	16	60	78
CNK02620	XP_567862.1	3.75E-54	457	61.71	107	5	29	78
CNG00300	XP_571764.1	4.10E-174	312	61.22	111	13	34	77
CNC02510	XP_569544.1	0	819	38.46	144	26	68	76
CNM01080	XP_568302.1	4.22E-150	313	38.98	123	10	47	76
CNM02070	XP_568283.1	0	773	49.81	135	25	62	73
CNK00060	XP_567775.1	0	519	38.54	81	12	10	71
CNH02910	XP_572462.1	1.52E-224	538	51.3	103	20	33	70
CNI00710	XP_572754.1	6.45E-173	706	29.18	98	14	28	70
CNJ00140	XP_567271.1	0	635	40.31	101	17	32	69
CND01230	XP_570348.1	3.45845952088873E-322	649	44.84	123	26	54	69
CNM01520	XP_568451.1	4.27511395644599E-311	700	43.43	106	29	39	67
CNL06460	XP_568166.1	5.03E-187	468	56.2	74	13	10	64
CNF02280	XP_571326.1	1.32E-183	540	37.41	112	14	48	64
CNG00860	XP_571821.1	1.49E-173	477	41.09	90	13	27	63
CNF03530	XP_571431.1	1.40E-242	928	31.25	88	20	26	62
CNN01770	XP_568678.1	5.61E-89	178	42.13	75	6	14	61
CND00180	XP_570379.1	0.00E+00	1056	38.07	132	26	72	60
CNG02220	XP_571947.1	8.53E-233	454	49.34	101	19	41	60
CNK00760	XP_567638.1	0	477	36.06	100	12	41	59
CNF02180	XP_571316.1	2.89E-288	2237	21.19	62	27	3	59
CNJ01920	XP_567364.1	7.43E-139	363	40.22	99	9	42	57
CNC05280	XP_569717.1	0	406	66.5	93	15	37	56
CNA06790	XP_566910.1	0	605	47.6	71	17	15	56
CNL03930	XP_567951.1	1.58E-211	256	63.67	130	18	74	56
CNC06260	XP_569885.1	0	349	63.61	92	15	37	55
CNL04470	XP_567997.1	1.22E-163	466	53	80	14	25	55
CNE05040	XP_571033.1	0	676	37.28	151	13	97	54
CNF02530	XP_571589.1	1.52E-242	893	38.86	87	18	33	54
CNH01400	XP_572328.1	1.23E-202	557	43.27	71	15	17	54
CNB04240	XP_569247.1	0	211	36.02	67	4	14	53
CNA04610	XP_566837.1	5.27E-140	379	48.55	78	11	25	53
CNH03280	XP_572498.1	5.70E-180	549	49	76	15	24	52
CNH03300	XP_572500.1	1.37E-271	694	46.11	112	18	61	51
CNA04700	XP_566859.1	0	415	56.87	93	16	43	50
CNJ00410	XP_567297.1	1.02E-153	499	58.32	72	15	22	50
CNA01640	XP_566524.1	8.12E-211	476	50.63	82	16	33	49
CNN01550	XP_568632.1	2.93E-144	429	44.29	87	12	38	49
CNI03270	XP_572631.1	4.28E-208	637	47.57	65	18	17	48
CNA04370	XP_566793.1	3.77E-193	358	51.12	62	13	14	48
CNI02220	XP_572710.1	9.80E-302	1289	37.01	76	26	29	47
CNA04050	XP_566751.1	2.91E-207	419	57.04	82	17	36	46
CNK02370	XP_567710.1	2.45E-185	333	49.25	85	14	39	46
CNN01030	XP_568544.1	1.12E-147	370	48.38	79	10	33	46
CNF02480	XP_571345.1	2.14E-126	401	42.39	71	10	25	46
CNB04050	XP_569228.1	0	556	44.78	75	14	30	45
CNI02040	XP_572656.1	0	342	54.68	49	12	4	45
CNC02850	XP_569579.1	0	335	60	55	12	10	45
CNL04260	XP_567978.1	8.64E-203	667	43.33	70	17	25	45
CNA01420	XP_566607.1	0	459	48.8	45	16	1	44
CNN01680	XP_568652.1	1.77E-256	798	30.45	93	19	49	44
CNB04910	XP_568983.1	1.69E-202	1018	26.23	75	17	31	44
CNJ01840	XP_567357.1	8.49E-145	477	34.59	57	10	13	44
CNN01260	XP_568571.1	6.53E-228	997	29.49	77	17	34	43
CNE05000	XP_571026.1	2.03E-145	251	72.51	76	10	33	43
CNJ02060	XP_567378.1	4.00E-131	378	40.48	60	9	17	43
CNJ03270	XP_567407.1	0.00E+00	1684	29.39	107	29	65	42
CNF02520	XP_571590.1	6.76E-240	1012	29.05	75	18	33	42
CNF02150	XP_571539.1	0	111	88.29	69	9	28	41
CNB01200	XP_568793.1	2.10E-212	358	68.16	65	16	24	41
CNE00210	XP_571083.1	3.86E-166	316	64.24	59	14	18	41
CNG02560	XP_572003.1	1.52E-150	410	49.02	46	12	5	41
CNJ00590	XP_567312.1	5.96E-139	733	31.65	47	12	6	41
CNM00950	XP_568414.1	2.09E-137	453	39.07	70	10	29	41
CNL03790	XP_568203.1	1.33E-71	324	35.49	51	5	10	41
CNL03700	XP_567933.1	2.84E-158	557	46.86	76	14	36	40
CNJ00950	XP_567475.1	9.24E-152	713	37.59	59	15	19	40
CNG01150	XP_571786.1	1.14E-150	748	31.28	48	13	8	40
CNB04710	XP_569034.1	4.72E-115	325	43.38	58	9	19	39
CND03280	XP_570512.1	0	208	57.21	60	7	22	38
CNA08250	XP_567067.1	2.72E-235	1018	30.45	46	21	8	38
CNE02210	XP_570895.1	1.70E-211	618	53.4	72	19	34	38
CND02900	XP_570206.1	1.13E-182	706	33.43	50	17	12	38
CNJ02910	XP_567571.1	3.06E-166	2135	13.63	47	16	9	38
CNC03500	XP_569680.1	5.77E-135	313	48.88	48	9	10	38
CNC01700	XP_569517.1	5.94E-109	510	29.41	53	8	15	38
CNH02830	XP_572454.1	5.16E-147	409	51.34	50	11	13	37
CND01490	XP_570285.1	1.67E-119	154	71.43	115	7	78	37
CNC03020	XP_569600.1	3.26E-119	364	50.55	48	9	11	37
CNI04340	XP_572918.1	7.46E-106	292	63.01	54	9	17	37
CNJ00610	XP_567314.1	2.05E-153	906	24.5	57	12	21	36
CNC03540	XP_569686.1	2.24E-110	307	49.84	60	8	24	36
CNB01650	XP_568834.1	3.19E-177	522	46.74	71	13	36	35
CNB03790	XP_569211.1	2.06E-172	581	37.01	62	14	27	35
CNM00360	XP_568366.1	1.27E-171	413	50.12	57	15	23	34
CNC00920	XP_569406.1	1.06E-147	451	40.35	40	12	6	34
CNK03420	XP_567926.1	2.66E-133	269	47.58	55	10	21	34
CNN02130	XP_568693.1	2.99E-126	357	48.18	45	9	11	34
CNC04180	XP_570003.1	5.06E-110	591	22.84	37	8	3	34
CNE00610	XP_570776.1	5.31E-204	551	39.56	74	16	41	33
CNB01730	XP_568841.1	2.08E-195	1055	31.75	59	20	26	33
CNI01750	XP_572966.1	0	532	18.42	34	7	2	32
CNB02230	XP_569152.1	0	303	57.76	53	11	21	32
CNE02310	XP_570926.1	0	279	49.82	53	10	21	32
CNB01020	XP_569108.1	2.19E-185	472	56.36	45	16	13	32
CNF00630	XP_571714.1	3.28E-110	320	42.19	49	8	17	32
CNA02580	XP_566646.1	1.78E-103	416	37.26	37	9	5	32
CNA01260	XP_567249.1	1.83E-159	285	65.61	48	11	17	31
CNA01060	XP_566546.1	6.82E-109	252	43.65	52	9	21	31
CNK01610	XP_567835.1	0	364	60.16	52	15	22	30
CNC03260	XP_569650.1	3.40E-144	447	42.95	68	11	38	30
CNE02120	XP_570878.1	5.76E-142	507	35.9	50	13	20	30
CNC03120	XP_569615.1	3.43E-126	1545	15.86	43	13	13	30
CND02780	XP_570222.1	1.23E-119	237	48.52	46	10	16	30
CNE02830	XP_570994.1	1.30E-105	280	49.64	35	8	5	30
CNG04350	XP_572110.1	6.58E-105	592	28.38	35	9	5	30
CNK02240	XP_567698.1	1.50E-98	390	36.15	47	10	17	30
CNC01860	XP_569553.1	4.26E-80	293	40.27	38	6	8	30
CNK00870	XP_567650.1	0	117	70.94	30	5	1	29
CNH01900	XP_572365.1	0	833	29.05	39	18	10	29
CNB05640	XP_569307.1	4.64E-169	740	31.62	41	14	12	29
CNA07200	XP_567037.1	1.01E-163	442	56.56	79	13	50	29
CND02420	XP_570261.1	9.17E-157	1055	24.17	41	14	12	29
CNI01180	XP_572836.1	1.12E-155	515	46.6	49	12	20	29
CNA06360	XP_566981.1	6.80E-153	250	50.8	58	11	29	29
CNK03140	XP_567904.1	2.96E-122	458	47.38	34	11	5	29
CNK02330	XP_567706.1	6.08E-154	343	71.72	46	11	18	28
CNA07260	XP_567043.1	1.37E-134	418	39.23	48	11	20	28
CNE04580	XP_571149.1	3.02E-134	1144	22.03	35	14	7	28
CNA02270	XP_566619.1	5.46E-129	762	28.48	32	13	4	28
CNA00510	XP_566478.1	8.89E-129	464	35.99	49	11	21	28
CND00750	XP_570396.1	9.26E-129	388	35.82	42	11	14	28
CNL05500	XP_568086.1	1.51E-124	1885	16.66	30	13	2	28
CND06290	XP_570078.1	2.23E-84	395	32.91	36	8	8	28
CNC05360	XP_569733.1	0	304	45.07	47	9	20	27
CNJ01080	XP_567487.1	1.13E-137	914	31.07	39	13	12	27
CNL06670	XP_568244.1	1.06E-136	452	42.04	54	9	27	27
CNF04450	XP_571697.1	8.33E-120	413	40.44	40	10	13	27
CNA01050	XP_566539.1	5.57E-88	379	30.34	31	7	4	27
CNC05990	XP_569980.1	1.07E-143	138	60.87	43	11	17	26
CNB04350	XP_569031.1	6.03E-138	340	45.29	31	10	5	26
CND01160	XP_570418.1	1.48E-132	865	20.92	35	11	9	26
CNB04090	XP_569234.1	7.23E-132	452	38.27	34	13	8	26
CNJ02970	XP_567576.1	1.74E-125	640	23.59	68	8	42	26
CNF04150	XP_571691.1	2.58E-122	256	52.34	48	10	22	26
CNE00750	XP_570799.1	2.15E-121	288	49.65	38	8	12	26
CNI01590	XP_572672.1	2.17E-104	225	53.78	43	7	17	26
CNE00040	XP_570692.1	1.29E-99	445	29.89	29	8	3	26
CNC00990	XP_569417.1	1.70E-97	237	40.93	47	7	21	26
CNL04890	XP_568031.1	9.21E-63	212	49.53	36	5	10	26
CNA06650	XP_567004.1	1.22E-41	286	16.08	38	3	12	26
CNJ03090	XP_567389.1	0	1593	17.77	26	17	1	25
CNJ01680	XP_567345.1	2.67E-161	624	36.22	43	14	18	25
CNA02370	XP_566629.1	4.65E-146	934	26.12	43	15	18	25
CNI01160	XP_572834.1	1.66E-134	673	28.83	50	12	25	25
CNG00140	XP_571732.1	1.09E-132	551	27.59	39	9	14	25
CNA02980	XP_566714.1	2.31E-128	220	57.73	58	10	33	25
CNA04240	XP_566768.1	1.63E-126	544	38.6	35	12	10	25
CNL05600	XP_568096.1	9.94E-102	394	43.91	39	8	14	25
CNI03480	XP_572880.1	4.73E-99	355	41.13	27	10	2	25
CNA00250	XP_566460.1	1.79E-98	191	51.31	37	8	12	25
CND05400	XP_570147.1	5.16E-91	158	48.1	34	6	9	25
CND00240	XP_570337.1	4.77E-71	431	27.61	31	7	6	25
CNA06290	XP_566976.1	0	715	29.37	30	11	6	24
CNA06350	XP_566980.1	0	109	52.29	41	7	17	24
CNH01730	XP_572348.1	3.75E-156	295	54.92	34	13	10	24
CNG03100	XP_572013.1	1.00E-139	336	61.61	41	12	17	24
CNC02870	XP_569583.1	1.11E-133	328	56.1	56	9	32	24
CNA03810	XP_566719.1	2.12E-119	682	31.23	31	14	7	24
CNG00600	XP_571771.1	2.34E-103	422	45.73	31	9	7	24
CNI02570	XP_572690.1	3.93E-63	346	13.01	31	4	7	24
CNG03280	XP_572045.1	0	504	30.56	32	10	9	23
CNG00590	XP_571769.1	0	1021	28.89	34	15	11	23
CNL05310	XP_568069.1	5.09E-152	725	36.14	37	16	14	23
CNK02340	XP_567707.1	3.06E-128	350	48	38	13	15	23
CNH01040	XP_572296.1	7.11E-125	175	60	48	10	25	23
CNA06950	XP_567012.1	8.90E-110	111	55.86	34	8	11	23
CNB04880	XP_568980.1	8.34E-109	259	42.08	39	9	16	23
CNI03050	XP_572643.1	4.20E-99	194	31.44	70	8	47	23
CNI02790	XP_572887.1	1.42E-96	591	23.86	30	7	7	23
CNC04590	XP_569712.1	6.85E-94	286	47.9	35	8	12	23
CNA04310	XP_566782.1	5.53E-84	373	37.53	37	8	14	23
CNB02200	XP_569149.1	0	507	42.8	33	8	11	22
CND02960	XP_570503.1	0	143	57.34	52	8	30	22
CND02630	XP_570243.1	1.10E-130	377	35.01	46	11	24	22
CND05160	XP_570059.1	3.72E-128	601	32.78	35	11	13	22
CNC06880	XP_569857.1	7.82E-121	385	40.26	31	10	9	22
CNI03300	XP_572867.1	2.53E-108	1355	15.06	24	11	2	22
CNA00470	XP_566475.1	4.43E-107	350	30.29	27	8	5	22
CNM01290	XP_568277.1	0	1114	18.31	29	10	8	21
CND05840	XP_570114.1	9.93E-200	511	43.44	38	15	17	21
CNM02410	XP_568417.1	2.73E-149	492	41.87	38	14	17	21
CNB01310	XP_568803.1	1.94E-130	775	29.55	31	13	10	21
CNC03310	XP_569658.1	1.50E-117	585	29.57	32	10	11	21
CND03390	XP_570172.1	7.56E-111	294	54.08	37	9	16	21
CNG00170	XP_571745.1	5.09E-108	1409	16.68	24	10	3	21
CNB02030	XP_569133.1	2.23E-105	328	35.37	37	8	16	21
CNB04560	XP_569038.1	5.55E-101	448	37.5	29	8	8	21
CNI00240	XP_572730.1	2.30E-99	283	66.43	35	10	14	21
CNH02040	XP_572378.1	1.67E-89	266	33.46	35	8	14	21
CNE04190	XP_571073.1	1.03E-74	398	42.71	24	6	3	21
CNG02580	XP_572007.1	3.50E-73	428	25	23	6	2	21
CNC06990	XP_569829.1	5.31E-72	165	49.09	40	5	19	21
CNF02960	XP_571371.1	4.45E-59	257	29.18	33	4	12	21
CNM00840	XP_568420.1	0	135	48.15	30	7	10	20
CNK00600	XP_567624.1	1.49E-133	1601	17.49	29	12	9	20
CND02450	XP_570444.1	6.24E-99	479	29.44	33	7	13	20
CNI02060	XP_572835.1	8.67E-98	438	35.62	21	9	1	20
CNF03360	XP_571409.1	5.57E-96	284	51.41	28	8	8	20
CNF04660	XP_571613.1	1.39E-85	778	22.62	26	8	6	20
CNB02670	XP_568854.1	4.10E-85	570	29.12	28	8	8	20
CNE01720	XP_570794.1	3.59E-77	477	26	30	6	10	20
CNF03840	XP_571678.1	5.44E-48	163	34.36	32	3	12	20
CNH01850	XP_572360.1	1.26E-170	333	59.76	45	16	26	19
CNA00910	XP_566518.1	1.80E-103	584	31.51	32	10	13	19
CND03070	XP_570190.1	7.67E-102	365	46.3	39	10	20	19
CNB04580	XP_568950.1	5.26E-86	193	47.67	33	8	14	19
CNA07620	XP_567112.1	6.21E-82	401	24.69	36	7	17	19
CNA06200	XP_567206.1	2.27E-75	263	33.08	32	8	13	19
CNA05680	XP_566890.1	1.93E-74	127	64.57	38	4	19	19
CND03740	XP_570189.1	1.22E-73	353	42.49	26	8	7	19
CNB01290	XP_568801.1	6.64E-68	196	38.27	36	5	17	19
CNK03230	XP_567915.1	2.24E-57	205	29.27	32	5	13	19
CNB01800	XP_569051.1	1.26E-42	134	37.31	28	3	9	19
CNL06340	XP_568158.1	1.35E-154	714	33.89	36	17	18	18
CNC02380	XP_569520.1	1.94E-136	507	48.72	40	11	22	18
CNB02610	XP_569183.1	3.59E-97	989	17.29	27	9	9	18
CNM01710	XP_568483.1	4.79E-97	441	40.82	26	10	8	18
CNH00170	XP_572212.1	5.31E-96	271	43.17	26	8	8	18
CNA06000	XP_566954.1	1.44E-90	2333	7.63	19	10	1	18
CNB00720	XP_569081.1	1.45E-84	398	35.93	29	9	11	18
CNK02100	XP_567686.1	9.72E-82	265	43.4	26	7	8	18
CNL03960	XP_568209.1	2.57E-70	255	35.69	31	5	13	18
CNG04130	XP_572165.1	4.74E-62	238	26.89	25	6	7	18
CNK02900	XP_567885.1	9.04E-58	130	50	27	4	9	18
CNA02830	XP_566689.1	8.57E-142	898	25.84	36	13	19	17
CNA01310	XP_566587.1	1.91E-128	824	27.67	29	13	12	17
CNA05650	XP_566887.1	7.28E-117	438	32.65	39	9	22	17
CNA01850	XP_566553.1	1.09E-101	519	41.04	29	9	12	17
CND05770	XP_570494.1	4.01E-99	346	36.42	30	7	13	17
CND00040	XP_570357.1	4.87E-93	673	23.77	23	9	6	17
CNN01720	XP_568654.1	4.26E-91	182	44.51	31	7	14	17
CND01570	XP_570279.1	3.90E-81	561	26.02	28	7	11	17
CNB03430	XP_568917.1	2.24E-68	189	47.09	34	6	17	17
CNA07650	XP_567114.1	1.41E-60	565	17.88	22	6	5	17
CNB05500	XP_569293.1	2.53E-57	156	56.41	26	4	9	17
CNB00560	XP_569066.1	3.34E-50	139	19.42	43	4	26	17
CNM01020	XP_568309.1	6.68E-44	205	22.44	30	3	13	17
CNB01880	XP_569118.1	0	1109	13.35	22	8	6	16
CNJ01950	XP_567367.1	0	222	40.09	27	5	11	16
CNE03290	XP_570890.1	1.09E-125	952	20.06	25	12	9	16
CND01820	XP_570250.1	2.33E-111	423	27.9	27	10	11	16
CNH01360	XP_572324.1	6.28E-109	270	67.78	23	10	7	16
CNA01380	XP_566599.1	2.01E-106	950	16.63	27	8	11	16
CNA04280	XP_566776.1	2.58E-102	523	29.06	20	9	4	16
CNB00260	XP_568767.1	3.68E-90	920	24.13	32	10	16	16
CNF00430	XP_571478.1	2.32E-86	375	39.2	30	7	14	16
CNC00660	XP_569356.1	1.33E-85	727	22.15	28	8	12	16
CNA08050	XP_567184.1	3.12E-85	600	23.5	20	7	4	16
CNL05670	XP_568101.1	9.65E-79	103	53.4	37	8	21	16
CNA02700	XP_566667.1	3.66E-65	560	20	19	6	3	16
CNB03500	XP_569185.1	1.83E-61	142	47.18	24	4	8	16
CNI02880	XP_572653.1	0	1249	17.53	22	10	7	15
CNA02670	XP_566661.1	0	267	37.08	19	6	4	15
CNA01230	XP_566574.1	1.10E-205	1015	31.82	56	20	41	15
CNJ02300	XP_567525.1	8.20E-162	1433	19.4	39	14	24	15
CNN01950	XP_568677.1	6.99E-148	933	39.23	38	10	23	15
CND01550	XP_570281.1	2.35E-142	368	45.92	56	11	41	15
CNC03380	XP_569666.1	8.63E-116	843	18.27	41	7	26	15
CNA01100	XP_567088.1	1.93E-111	344	49.71	27	11	12	15
CNL04900	XP_568032.1	9.15E-98	228	42.54	44	9	29	15
CNL03990	XP_567955.1	8.89E-97	379	27.7	40	7	25	15
CNK02960	XP_567891.1	1.10E-95	202	47.52	27	6	12	15
CNJ01150	XP_567493.1	1.22E-94	763	18.22	31	8	16	15
CNA05130	XP_566813.1	9.06E-94	1090	17.71	25	9	10	15
CNC01400	XP_569463.1	3.83E-92	470	38.51	22	8	7	15
CND05490	XP_570144.1	4.34E-83	461	27.98	22	6	7	15
CNF01530	XP_571512.1	1.08E-82	362	37.29	23	7	8	15
CNK01070	XP_567795.1	2.11E-82	283	43.11	22	7	7	15
CNG00370	XP_571734.1	6.44E-80	134	45.52	28	6	13	15
CNB00480	XP_569057.1	3.70E-79	772	17.36	21	7	6	15
CNC06430	XP_569899.1	9.59E-78	419	27.21	18	8	3	15
CNJ00430	XP_567298.1	6.44E-75	641	21.68	20	7	5	15
CNA07520	XP_567102.1	1.90E-72	508	27.95	19	7	4	15
CNC04420	XP_569694.1	4.97E-67	466	21.89	17	6	2	15
CNF01340	XP_571555.1	1.36E-63	82	78.05	19	5	4	15
CNJ02040	XP_567376.1	5.99E-54	375	32.8	20	6	5	15
CNB04590	XP_569035.1	0	373	16.35	24	4	10	14
CNM01180	XP_568431.1	0	349	34.96	34	9	20	14
CNA02920	XP_566706.1	0	911	21.3	22	9	8	14
CNA05060	XP_566797.1	0	411	40.39	31	9	17	14
CNM01030	XP_568307.1	0	298	15.44	17	3	3	14
CNC00310	XP_569409.1	3.99E-112	114	78.95	36	9	22	14
CNL06270	XP_568151.1	1.35E-110	602	37.38	15	12	1	14
CNA04640	XP_566843.1	4.82E-106	371	57.14	26	9	12	14
CNB02380	XP_569163.1	1.09E-95	946	21.78	19	10	5	14
CNK00280	XP_567598.1	4.28E-95	532	26.69	20	8	6	14
CND05060	XP_570436.1	2.28E-87	302	54.97	24	8	10	14
CNE04030	XP_571054.1	1.43E-85	373	32.98	28	7	14	14
CNA01180	XP_566563.1	1.73E-85	618	23.3	19	7	5	14
CNB03530	XP_569188.1	3.67E-82	486	33.13	28	8	14	14
CNG03240	XP_572037.1	8.23E-82	200	37.5	39	6	25	14
CNE01390	XP_570734.1	5.22E-81	600	32	20	9	6	14
CNC06100	XP_569872.1	7.70E-79	161	52.8	29	6	15	14
CNA02940	XP_566708.1	1.68E-72	516	18.41	22	6	8	14
CNC06590	XP_569949.1	1.57E-71	365	30.14	28	6	14	14
CNC06690	XP_569919.1	8.64E-65	579	12.95	15	5	1	14
CNE03920	XP_571019.1	8.47E-63	226	27.43	31	5	17	14
CNG02790	XP_571943.1	4.74E-49	90	48.89	20	4	6	14
CNA05470	XP_566870.1	0	694	27.81	25	10	12	13
CNA03900	XP_566733.1	1.26E-167	1494	22.76	30	17	17	13
CNJ02730	XP_567562.1	3.54E-121	274	39.78	36	9	23	13
CNG02780	XP_571941.1	1.64E-115	952	15.34	25	9	12	13
CND04770	XP_570493.1	8.09E-107	536	27.8	20	10	7	13
CNC05760	XP_569796.1	2.93E-106	553	17.9	17	8	4	13
CNK01590	XP_567833.1	6.89E-98	838	23.75	22	8	9	13
CNG02590	XP_572010.1	7.41E-98	1053	20.32	21	9	8	13
CNE01510	XP_570761.1	7.51E-87	553	29.84	21	9	8	13
CNF02250	XP_571553.1	1.30E-85	924	22.29	22	9	9	13
CNI03160	XP_572931.1	2.16E-83	630	22.06	19	8	6	13
CNK03240	XP_567751.1	3.62E-83	167	47.31	29	5	16	13
CNI01090	XP_572717.1	3.85E-81	194	27.84	23	6	10	13
CNJ00180	XP_567275.1	9.71E-74	287	27.87	24	7	11	13
CNN01570	XP_568637.1	7.60E-65	577	23.74	20	8	7	13
CNE02610	XP_570963.1	2.64E-63	152	44.08	28	4	15	13
CNC00360	XP_569418.1	6.02E-63	552	16.3	16	5	3	13
CNB02660	XP_568853.1	1.49E-62	488	24.39	18	7	5	13
CNN00440	XP_568572.1	3.42E-62	802	16.08	15	7	2	13
CNE02100	XP_570874.1	2.18E-58	231	35.93	15	5	2	13
CNC05420	XP_569743.1	7.40E-55	358	21.79	16	4	3	13
CNF00730	XP_571244.1	3.66E-54	699	13.88	14	5	1	13
CND03850	XP_570634.1	3.22E-50	370	17.84	14	4	1	13
CNL05520	XP_568088.1	7.70E-46	205	23.9	28	3	15	13
CNA05040	XP_566792.1	0	1136	22.01	22	11	10	12
CNE02090	XP_570872.1	0	204	71.57	21	6	9	12
CND00340	XP_570369.1	2.92E-301	73	27.4	20	1	8	12
CNH02890	XP_572460.1	3.91E-96	1113	14.11	27	8	15	12
CNM02110	XP_568282.1	2.38E-92	604	24.83	23	8	11	12
CNB01390	XP_568811.1	6.10E-92	789	24.08	30	9	18	12
CNF00890	XP_571503.1	3.42E-91	1080	12.69	23	8	11	12
CNG04480	XP_572131.1	4.19E-91	734	20.3	23	9	11	12
CNL06030	XP_568231.1	6.43E-91	563	28.6	23	8	11	12
CNB03930	XP_569326.1	1.73E-84	414	43.48	24	9	12	12
CNI01140	XP_572831.1	4.40E-81	261	52.87	22	8	10	12
CNF00670	XP_571241.1	2.43E-77	150	32	21	5	9	12
CNB01230	XP_568796.1	1.64E-75	179	41.9	27	6	15	12
CNB01760	XP_568844.1	3.05E-75	257	32.68	25	5	13	12
CNI01990	XP_572841.1	2.31E-73	552	19.2	15	6	3	12
CNA04920	XP_566932.1	9.97E-73	443	30.02	17	6	5	12
CNC04310	XP_569683.1	2.82E-69	798	16.92	15	6	3	12
CND03460	XP_570671.1	5.90E-68	190	41.58	25	6	13	12
CNG03220	XP_572032.1	2.09E-67	182	47.25	22	5	10	12
CNC05330	XP_569727.1	2.84E-65	186	31.72	21	5	9	12
CNB01150	XP_568789.1	7.12E-64	547	23.03	15	6	3	12
CNC03830	XP_569621.1	8.46E-63	189	38.62	24	6	12	12
CNH00540	XP_572246.1	1.01E-62	550	11.45	19	5	7	12
CNB04310	XP_568930.1	1.32E-61	404	25.5	22	6	10	12
CNB00550	XP_569065.1	6.53E-61	131	58.02	32	5	20	12
CNA05270	XP_566834.1	3.07E-48	216	27.78	14	4	2	12
CNF03700	XP_571441.1	1.29E-46	206	32.04	16	4	4	12
CNB00590	XP_569069.1	6.52E-45	134	48.51	14	3	2	12
CNC06940	XP_569827.1	5.71E-43	201	23.38	24	4	12	12
CNI00990	XP_572844.1	3.31E-40	225	28.44	23	2	11	12
CNC05140	XP_569861.1	3.23E-36	353	22.66	16	4	4	12
CNB02360	XP_569162.1	0	216	25.93	18	4	7	11
CNG02940	XP_571982.1	0	182	15.93	36	2	25	11
CND04200	XP_570133.1	0	87	62.07	12	4	1	11
CNA05200	XP_566825.1	4.99E-98	630	22.54	25	10	14	11
CNL06390	XP_568161.1	1.71E-95	459	31.81	16	9	5	11
CNH02450	XP_572420.1	3.35E-92	546	28.21	17	10	6	11
CNG01660	XP_571886.1	7.31E-92	1130	15.75	26	10	15	11
CNG03070	XP_572006.1	1.38E-91	479	29.02	14	8	3	11
CND04540	XP_570102.1	2.38E-90	1054	13.57	22	7	11	11
CNK00780	XP_567641.1	4.23E-88	605	19.67	13	7	2	11
CND05140	XP_570501.1	3.12E-83	438	28.77	24	6	13	11
CNA08060	XP_567185.1	1.48E-79	169	58.58	14	8	3	11
CND04430	XP_570597.1	3.00E-79	149	53.02	23	6	12	11
CNB01420	XP_568814.1	1.43E-77	547	22.85	15	7	4	11
CNG02080	XP_571914.1	2.38E-74	333	42.04	20	7	9	11
CNA00620	XP_566486.1	1.41E-72	411	27.49	23	6	12	11
CNM00700	XP_568335.1	5.28E-71	463	24.84	17	6	6	11
CNK01440	XP_567822.1	2.63E-69	375	22.4	15	6	4	11
CNB02680	XP_568855.1	6.09E-65	552	10.14	28	4	17	11
CNL04110	XP_567965.1	8.50E-64	502	20.12	23	5	12	11
CNC01910	XP_569564.1	2.89E-62	733	13.92	17	6	6	11
CNM01690	XP_568318.1	1.80E-58	383	31.07	16	6	5	11
CNJ02260	XP_567521.1	3.71E-56	139	46.04	19	5	8	11
CNG03720	XP_572078.1	4.70E-56	208	37.98	17	7	6	11
CNA05510	XP_566876.1	6.77E-56	482	20.33	14	5	3	11
CNE01830	XP_570811.1	4.15E-54	501	14.57	13	4	2	11
CNJ00650	XP_567447.1	1.63E-52	245	31.02	14	4	3	11
CNA03730	XP_566705.1	9.50E-52	210	28.57	17	4	6	11
CND02790	XP_570220.1	7.47E-41	151	27.81	24	4	13	11
CNG03300	XP_572051.1	2.32E-38	357	17.37	24	3	13	11
CNE03040	XP_570853.1	0	1079	21.41	23	12	13	10
CNH03390	XP_572507.1	6.66E-108	667	28.34	17	10	7	10
CNI02410	XP_572875.1	8.69E-101	328	38.11	23	7	13	10
CNB01810	XP_569318.1	1.49E-100	259	45.95	15	8	5	10
CNG01260	XP_571806.1	4.97E-99	688	38.23	27	10	17	10
CNI00720	XP_572809.1	1.41E-92	1132	16.87	18	10	8	10
CNI02650	XP_572999.1	2.74E-90	448	32.14	22	7	12	10
CNB04230	XP_569246.1	2.12E-88	914	17.4	21	8	11	10
CNC06440	XP_569900.1	3.99E-88	558	30.65	12	9	2	10
CNE01130	XP_570701.1	6.83E-85	556	25.9	16	7	6	10
CNM01550	XP_568336.1	7.65E-85	464	30.82	22	8	12	10
CNE00870	XP_570818.1	1.90E-78	241	45.23	16	6	6	10
CNC04930	XP_569779.1	5.84E-77	454	24.23	21	7	11	10
CNE04270	XP_571081.1	9.68E-74	870	10.57	13	6	3	10
CNM01170	XP_568429.1	2.83E-71	1155	11.34	15	7	5	10
CNB02750	XP_568864.1	1.27E-68	140	48.57	25	7	15	10
CNA04780	XP_566873.1	6.99E-68	315	40.63	19	7	9	10
CNG00320	XP_571768.1	8.75E-67	702	16.1	18	6	8	10
CNM00240	XP_568369.1	1.08E-64	294	31.97	17	6	7	10
CND05910	XP_570540.1	4.94E-64	126	57.94	18	6	8	10
CNH02730	XP_572446.1	2.62E-62	452	18.81	12	5	2	10
CNG03550	XP_572050.1	3.31E-62	450	24.22	22	5	12	10
CNN00220	XP_568531.1	5.39E-59	151	45.7	26	4	16	10
CNB04470	XP_568943.1	2.75E-56	213	42.72	21	5	11	10
CNI01120	XP_572711.1	4.59E-55	199	26.13	21	4	11	10
CND02340	XP_570443.1	5.64E-54	814	13.39	13	5	3	10
CNB02790	XP_568867.1	2.71E-53	875	13.26	13	6	3	10
CNE04900	XP_571009.1	1.30E-50	698	13.61	14	4	4	10
CNA03000	XP_566718.1	2.91E-49	189	49.74	14	4	4	10
CNC01950	XP_569446.1	2.20E-48	233	31.76	16	4	6	10
CNA08100	XP_567189.1	6.04E-48	347	17.87	11	4	1	10
CND05740	XP_570498.1	1.76E-47	753	11.82	12	5	2	10
CNE05350	XP_571061.1	5.25E-42	375	23.47	11	4	1	10
CNB03630	XP_569196.1	3.47E-41	193	35.23	22	2	12	10
CNC03420	XP_569674.1	4.29E-41	223	25.11	15	3	5	10
CNM02320	XP_568413.1	7.64E-39	199	22.61	13	4	3	10
CNE01230	XP_571118.1	1.66E-38	102	56.86	15	3	5	10
CNM00090	XP_568387.1	3.37E-37	401	13.72	16	3	6	10
CNA02910	XP_566704.1	8.68E-33	573	8.551	14	3	4	10
CNA07490	XP_567099.1	0	127	15.75	15	3	6	9
CNG02350	XP_571960.1	4.67E-152	1671	19.39	24	14	15	9
CNA00560	XP_566483.1	1.99E-98	238	54.2	20	8	11	9
CNJ00260	XP_567283.1	2.86E-93	357	41.74	35	9	26	9
CNC01070	XP_569428.1	1.09E-90	1047	17.57	17	10	8	9
CNA03500	XP_566686.1	3.23E-88	660	20.91	18	8	9	9
CNK00960	XP_567784.1	3.31E-87	881	20.77	15	8	6	9
CNL06300	XP_568154.1	9.98E-83	191	58.64	23	5	14	9
CNK00210	XP_567592.1	8.24E-80	512	24.41	13	7	4	9
CNC06360	XP_569893.1	8.76E-80	396	31.82	17	9	8	9
CNI00800	XP_572743.1	1.12E-75	750	18.4	11	6	2	9
CNE03320	XP_570894.1	2.00E-75	584	21.06	14	6	5	9
CNB02190	XP_569148.1	5.69E-74	286	39.51	13	6	4	9
CND02170	XP_570208.1	4.82E-73	994	13.78	15	7	6	9
CNG01240	XP_571804.1	1.23E-72	624	23.56	12	6	3	9
CNM01090	XP_568408.1	5.79E-70	319	39.18	16	7	7	9
CNA04060	XP_566752.1	1.08E-63	397	34.76	12	6	3	9
CNK00130	XP_567781.1	1.04E-59	233	41.63	17	6	8	9
CNM01120	XP_568298.1	2.64E-59	361	24.65	15	5	6	9
CNA02570	XP_566644.1	2.12E-58	718	16.16	14	5	5	9
CNJ00460	XP_567299.1	1.61E-56	448	19.42	14	5	5	9
CNE03020	XP_570849.1	1.10E-55	438	17.35	13	4	4	9
CNA05420	XP_566860.1	2.83E-53	227	33.04	19	5	10	9
CNJ03110	XP_567390.1	5.65E-53	155	33.55	21	5	12	9
CNE03550	XP_570923.1	5.64E-50	346	29.19	10	4	1	9
CNN00360	XP_568558.1	3.07E-48	817	16.4	11	5	2	9
CNJ00930	XP_567473.1	5.78E-48	252	40.87	13	5	4	9
CNC04340	XP_569689.1	7.13E-44	211	22.75	15	3	6	9
CNA06820	XP_566913.1	1.79E-39	126	28.57	13	3	4	9
CNC02690	XP_569565.1	3.37E-39	698	7.736	18	3	9	9
CNC07090	XP_569834.1	1.94E-38	249	26.51	11	4	2	9
CNB03030	XP_568883.1	2.88E-33	410	10.49	11	2	2	9
CNK03100	XP_567903.1	4.92E-33	138	25.36	18	2	9	9
CNE02500	XP_570953.1	7.31E-33	582	11.68	10	3	1	9
CNH03130	XP_572482.1	1.36E-28	366	18.85	11	3	2	9
CNJ02120	XP_567383.1	4.14E-27	107	33.64	10	3	1	9
CNJ03370	XP_567416.1	4.99E-26	175	14.29	14	2	5	9
CND04480	XP_570598.1	2.87E-25	172	12.21	14	2	5	9
CNL05250	XP_568064.1	0	363	28.37	12	5	4	8
CNJ00130	XP_567270.1	1.27E-158	1003	28.71	24	13	16	8
CNK02380	XP_567711.1	8.82E-122	1275	12.24	32	10	24	8
CNG00480	XP_571751.1	4.53E-100	1222	14.73	19	10	11	8
CNA04290	XP_566778.1	9.13E-91	356	39.89	18	8	10	8
CND02030	XP_570225.1	2.10E-82	531	27.12	21	8	13	8
CNC03250	XP_569648.1	4.72E-76	178	57.87	20	6	12	8
CNA05850	XP_567255.1	1.62E-75	341	52.79	15	9	7	8
CNG02630	XP_572019.1	4.69E-73	216	38.43	15	5	7	8
CNA06560	XP_566996.1	6.93E-72	315	23.49	10	6	2	8
CNH01250	XP_572315.1	1.61E-71	534	27.34	11	6	3	8
CNF02850	XP_571593.1	8.87E-69	218	39.45	13	5	5	8
CNK00110	XP_567779.1	2.45E-66	314	31.53	16	6	8	8
CNA02220	XP_566608.1	3.65E-65	113	46.02	20	4	12	8
CNA08110	XP_567190.1	1.62E-64	348	33.62	16	6	8	8
CNF01260	XP_571270.1	2.87E-62	371	36.12	11	7	3	8
CNK00970	XP_567785.1	1.15E-61	233	48.93	14	5	6	8
CND04250	XP_570588.1	7.94E-60	724	9.392	9	4	1	8
CNI01880	XP_572662.1	3.68E-53	577	14.38	14	4	6	8
CND01770	XP_570260.1	1.53E-47	125	25.6	17	4	9	8
CNB00370	XP_568778.1	4.08E-47	292	28.77	10	4	2	8
CNL04950	XP_568247.1	9.15E-47	395	19.75	12	4	4	8
CNJ03290	XP_567409.1	1.68E-46	405	19.75	14	5	6	8
CNE01560	XP_570771.1	4.56E-45	479	14.41	10	3	2	8
CNH01530	XP_572335.1	1.40E-44	596	18.46	9	5	1	8
CNM00770	XP_568426.1	5.20E-44	337	23.44	9	4	1	8
CNB04620	XP_568952.1	6.30E-44	309	17.8	10	4	2	8
CNC05270	XP_569715.1	7.94E-44	302	22.85	9	4	1	8
CNB00200	XP_568761.1	9.47E-42	121	41.32	15	3	7	8
CNK00660	XP_567629.1	1.11E-38	206	23.3	15	3	7	8
CNA01530	XP_566626.1	3.57E-38	303	15.84	10	3	2	8
CNM01490	XP_568342.1	2.04E-36	297	25.59	12	3	4	8
CNN00980	XP_568736.1	9.22E-34	437	15.33	17	3	9	8
CNK01540	XP_567828.1	5.84E-32	537	15.27	9	3	1	8
CND02280	XP_570275.1	6.01E-32	309	21.36	10	3	2	8
CNB02420	XP_569167.1	5.81E-31	142	30.28	15	3	7	8
CNE03060	XP_571207.1	2.18E-30	235	20.43	13	3	5	8
CNN01560	XP_568634.1	5.90E-30	430	9.535	9	2	1	8
CNA03190	XP_567237.1	1.01E-25	294	19.05	14	2	6	8
CND05210	XP_570502.1	1.62E-23	279	12.9	12	2	4	8
CND03820	XP_570166.1	3.90E-139	1402	28.74	21	16	14	7
CNA06750	XP_566906.1	7.06E-100	1147	16.13	19	11	12	7
CND03940	XP_570632.1	2.42E-99	921	18.02	25	9	18	7
CNB05540	XP_569297.1	1.30E-90	299	46.15	14	7	7	7
CNN01460	XP_568613.1	1.69E-87	357	47.9	18	8	11	7
CNG03630	XP_572068.1	8.88E-82	1978	6.067	10	8	3	7
CNF02800	XP_571600.1	1.59E-81	336	26.49	15	6	8	7
CNG04540	XP_572134.1	2.96E-81	484	26.45	11	8	4	7
CNB01090	XP_569115.1	8.38E-78	1228	11.48	12	6	5	7
CND03900	XP_570162.1	3.42E-77	432	23.61	15	7	8	7
CNA04330	XP_567164.1	3.04E-66	417	28.06	14	7	7	7
CNE03610	XP_570929.1	3.19E-66	306	34.97	16	6	9	7
CNG01060	XP_571865.1	8.68E-65	231	44.16	15	6	8	7
CNF04730	XP_571615.1	1.26E-62	116	43.1	21	5	14	7
CNB01250	XP_568798.1	2.63E-62	282	30.85	10	5	3	7
CND01180	XP_570416.1	6.87E-62	122	41.8	18	4	11	7
CNJ00620	XP_567315.1	7.09E-56	518	11.97	16	4	9	7
CNL05760	XP_568109.1	2.10E-55	745	10.87	15	5	8	7
CNA03030	XP_566724.1	7.51E-54	158	39.24	15	4	8	7
CNG01310	XP_571815.1	6.45E-53	622	15.27	9	5	2	7
CNA06920	XP_567009.1	2.09E-52	444	16.89	9	5	2	7
CNF00420	XP_571469.1	4.55E-52	764	12.43	11	5	4	7
CNH02950	XP_572465.1	8.71E-52	286	23.78	10	4	3	7
CNL05470	XP_568084.1	3.64E-50	382	17.02	12	3	5	7
CNG01680	XP_571890.1	5.38E-50	149	40.27	14	4	7	7
CND06300	XP_570076.1	5.78E-50	567	14.46	13	4	6	7
CND01070	XP_570308.1	1.30E-49	411	22.63	10	5	3	7
CNF04240	XP_571695.1	5.58E-48	397	26.7	11	5	4	7
CNJ01000	XP_567479.1	6.51E-48	407	18.43	11	4	4	7
CNI01890	XP_572973.1	3.69E-47	997	9.629	16	5	9	7
CNA07570	XP_567107.1	1.14E-45	136	38.24	17	5	10	7
CNE01020	XP_570844.1	1.25E-42	885	6.667	11	4	4	7
CNJ00290	XP_567424.1	1.75E-42	804	17.16	11	5	4	7
CNG03480	XP_572036.1	1.22E-41	289	21.11	10	4	3	7
CNF00490	XP_571474.1	4.97E-39	253	28.46	10	3	3	7
CNC02540	XP_569547.1	2.40E-37	291	20.96	11	3	4	7
CNC04990	XP_569789.1	9.67E-34	224	26.79	13	2	6	7
CNJ01460	XP_567326.1	5.09E-31	480	11.25	9	3	2	7
CND04070	XP_570152.1	1.50E-29	534	12.55	11	3	4	7
CND03700	XP_570193.1	2.07E-28	102	32.35	8	2	1	7
CNA07880	XP_567135.1	2.35E-28	434	15.44	10	4	3	7
CNE02170	XP_570887.1	8.47E-28	160	28.75	12	3	5	7
CNF00870	XP_571495.1	1.77E-27	151	21.85	19	3	12	7
CNC00190	XP_569386.1	1.32E-26	140	28.57	8	2	1	7
CNF01080	XP_571254.1	1.11E-25	272	18.38	12	2	5	7
CNI03690	XP_572896.1	5.45E-23	331	9.97	9	2	2	7
CNG00340	XP_571770.1	1.24E-20	421	9.976	8	2	1	7
CND06280	XP_570550.1	1.23E-16	61	19.67	10	1	3	7
CNB05110	XP_569260.1	6.59E-97	355	31.27	19	8	13	6
CNH02010	XP_572375.1	1.76E-93	1096	12.68	20	9	14	6
CNC06280	XP_569886.1	1.14E-92	149	55.03	21	8	15	6
CNF00400	XP_571305.1	2.64E-83	275	41.82	17	7	11	6
CNC01680	XP_569513.1	6.74E-73	832	20.31	14	7	8	6
CNF03460	XP_571417.1	8.28E-72	475	34.11	12	7	6	6
CNB04280	XP_569251.1	1.69E-71	252	40.08	13	7	7	6
CNA00840	XP_566511.1	6.82E-71	764	15.97	10	7	4	6
CND04880	XP_570077.1	4.24E-67	693	16.45	19	6	13	6
CNA01350	XP_566595.1	4.12E-66	2532	4.976	12	7	6	6
CNK00220	XP_567593.1	5.24E-63	287	26.48	12	5	6	6
CNG04220	XP_572088.1	1.34E-62	144	43.06	19	6	13	6
CNB03460	XP_568921.1	1.69E-62	417	27.34	29	4	23	6
CNA00350	XP_566467.1	4.39E-62	350	32.29	13	6	7	6
CNJ01560	XP_567335.1	2.26E-61	267	22.1	14	5	8	6
CNE02890	XP_571000.1	1.44E-60	211	34.12	14	5	8	6
CNK01130	XP_567799.1	1.06E-58	1267	9.471	9	7	3	6
CNE00400	XP_571096.1	5.60E-58	213	40.38	13	4	7	6
CNG00690	XP_571789.1	1.03E-54	691	7.959	8	4	2	6
CNG00780	XP_571803.1	1.43E-53	655	16.34	11	5	5	6
CNA04660	XP_566847.1	8.49E-53	633	13.11	8	4	2	6
CNA05600	XP_566883.1	1.99E-51	692	11.42	9	6	3	6
CNB00990	XP_569105.1	1.05E-50	455	14.29	9	4	3	6
CNI03330	XP_572625.1	2.00E-50	300	29	11	5	5	6
CNJ03380	XP_567417.1	3.73E-50	446	26.23	12	6	6	6
CND02230	XP_570430.1	6.95E-48	331	27.79	9	5	3	6
CNI03530	XP_572611.1	3.78E-46	161	24.22	15	3	9	6
CNA06500	XP_566991.1	2.69E-45	153	33.99	13	5	7	6
CNA00780	XP_566503.1	2.29E-44	274	26.64	8	4	2	6
CNC03610	XP_569582.1	6.01E-44	547	11.15	7	4	1	6
CNB03660	XP_569199.1	6.04E-44	189	33.33	14	3	8	6
CNG03400	XP_572025.1	1.42E-42	366	30.6	10	5	4	6
CNJ00680	XP_567450.1	3.12E-42	621	8.696	8	3	2	6
CNL05160	XP_568056.1	3.38E-41	631	15.21	9	4	3	6
CNM00830	XP_568422.1	3.60E-41	260	28.08	10	4	4	6
CNI03780	XP_572628.1	5.14E-41	95	56.84	10	3	4	6
CNK01960	XP_567673.1	9.71E-41	567	13.23	7	5	1	6
CNE04600	XP_571153.1	1.27E-40	479	12.53	8	4	2	6
CNI01560	XP_572814.1	1.77E-40	138	34.06	12	3	6	6
CNG02990	XP_571989.1	3.62E-40	281	24.56	7	4	1	6
CNI03950	XP_572949.1	1.09E-39	376	21.81	8	3	2	6
CNE04880	XP_571005.1	5.68E-39	397	16.62	11	4	5	6
CNE02360	XP_570932.1	4.84E-38	271	20.3	10	3	4	6
CNJ00900	XP_567470.1	2.45E-35	360	20.56	7	4	1	6
CND03570	XP_570202.1	7.32E-35	476	14.08	8	3	2	6
CNL04570	XP_568220.1	9.76E-35	514	22.96	7	4	1	6
CNA02450	XP_566645.1	1.43E-34	365	18.9	8	3	2	6
CNC04690	XP_569728.1	5.04E-34	479	23.59	7	5	1	6
CNA07120	XP_567031.1	5.57E-32	353	22.38	10	4	4	6
CNG02360	XP_571961.1	1.37E-31	232	27.59	8	4	2	6
CNA06870	XP_566916.1	1.38E-31	482	11.41	8	3	2	6
CNA05580	XP_566881.1	1.69E-31	131	36.64	9	3	3	6
CNA05880	XP_567203.1	5.44E-29	344	15.41	9	3	3	6
CNH01220	XP_572312.1	6.27E-26	295	21.02	7	3	1	6
CNJ02270	XP_567522.1	1.37E-25	510	14.12	9	3	3	6
CNB00800	XP_569088.1	4.59E-25	181	18.78	7	2	1	6
CNE04780	XP_570990.1	1.93E-24	397	9.068	8	2	2	6
CND03580	XP_570200.1	2.35E-21	410	18.78	8	2	2	6
CNC02720	XP_569569.1	5.30E-20	345	9.565	7	1	1	6
CNE04020	XP_571052.1	0	684	18.13	16	7	11	5
CNM01460	XP_568453.1	0	167	43.11	9	4	4	5
CNB02020	XP_569130.1	2.385709606043E-318	244	26.64	9	3	4	5
CNM00900	XP_568317.1	2.56E-106	867	16.96	14	8	9	5
CND02060	XP_570221.1	4.41E-101	495	37.98	21	10	16	5
CNB02690	XP_568858.1	6.41E-98	491	27.49	24	9	19	5
CNA04000	XP_566745.1	1.83E-87	814	18.3	22	8	17	5
CNA07500	XP_567100.1	3.22E-81	406	40.89	14	6	9	5
CNA00530	XP_566480.1	1.06E-71	530	25.28	10	6	5	5
CNN00050	XP_568514.1	9.00E-71	381	33.07	59	5	54	5
CNE04410	XP_571107.1	8.73E-70	320	23.75	9	6	4	5
CND01660	XP_570276.1	1.20E-64	289	46.37	10	6	5	5
CNH03230	XP_572492.1	1.22E-64	964	11.83	12	6	7	5
CNA07130	XP_567032.1	3.48E-63	581	21.51	13	6	8	5
CND01200	XP_570408.1	5.65E-61	491	19.14	12	6	7	5
CND05030	XP_570423.1	9.93E-61	505	26.14	9	6	4	5
CNB05380	XP_569282.1	4.33E-60	159	37.11	11	4	6	5
CND02510	XP_570448.1	1.49E-57	274	36.13	9	6	4	5
CNE00740	XP_571127.1	1.01E-55	314	50.64	9	6	4	5
CNA03420	XP_566674.1	7.29E-55	433	22.17	9	5	4	5
CND01620	XP_570277.1	1.36E-54	407	28.99	9	6	4	5
CNC00830	XP_569389.1	9.24E-53	558	17.74	6	5	1	5
CNC01820	XP_569537.1	1.08E-52	597	14.24	9	5	4	5
CNJ02340	XP_567528.1	6.71E-52	768	13.15	12	5	7	5
CNG01290	XP_571811.1	6.94E-47	535	19.63	8	5	3	5
CNA06840	XP_566914.1	2.64E-46	463	14.47	9	4	4	5
CNA00850	XP_566512.1	1.07E-44	359	20.61	7	4	2	5
CNI01470	XP_572788.1	3.51E-44	288	21.88	11	4	6	5
CNH02560	XP_572432.1	1.24E-43	352	20.17	14	3	9	5
CNE00820	XP_570808.1	1.87E-43	309	32.36	8	5	3	5
CNL05770	XP_568110.1	2.52E-43	273	17.58	8	3	3	5
CNA05950	XP_566948.1	8.70E-43	165	47.88	10	4	5	5
CNC03530	XP_569684.1	2.07E-42	303	25.08	10	3	5	5
CNF00740	XP_571245.1	1.50E-40	313	29.39	6	4	1	5
CNA00330	XP_566465.1	1.72E-39	1115	10.58	7	4	2	5
CNE00600	XP_570774.1	2.74E-39	298	19.13	8	3	3	5
CNB01660	XP_569004.1	6.58E-39	188	42.02	10	4	5	5
CND02370	XP_570265.1	3.74E-38	250	24.4	6	4	1	5
CNG00830	XP_571814.1	5.13E-37	197	7.107	11	3	6	5
CNA06570	XP_566997.1	7.29E-37	114	48.25	13	3	8	5
CNC04200	XP_569667.1	1.99E-36	104	43.27	7	3	2	5
CNG03730	XP_572079.1	1.79E-35	225	24.89	7	3	2	5
CNG01490	XP_571848.1	3.29E-35	513	9.942	6	3	1	5
CND00380	XP_570382.1	1.02E-34	623	13.64	8	4	3	5
CNF02920	XP_571368.1	2.63E-34	181	23.2	8	3	3	5
CNF02860	XP_571597.1	4.68E-33	127	23.62	9	2	4	5
CNB03880	XP_569217.1	6.17E-33	293	23.21	9	3	4	5
CNA05160	XP_566819.1	1.07E-32	76	36.84	10	2	5	5
CNK00360	XP_567605.1	8.61E-32	385	18.96	8	3	3	5
CNF04540	XP_571416.1	9.11E-32	303	20.13	8	3	3	5
CNE03970	XP_571195.1	9.48E-32	512	12.7	7	4	2	5
CNH02990	XP_572469.1	2.31E-31	634	7.098	6	3	1	5
CNH01030	XP_572295.1	5.43E-31	100	32	8	2	3	5
CNF01480	XP_571289.1	3.20E-30	129	29.46	9	2	4	5
CNB00330	XP_568774.1	5.18E-30	104	28.85	8	2	3	5
CNA06630	XP_567002.1	1.58E-29	224	20.09	7	2	2	5
CNC00350	XP_569415.1	3.53E-28	154	16.88	8	2	3	5
CNA06410	XP_566986.1	2.06E-27	275	17.82	7	2	2	5
CNN01250	XP_568569.1	9.46E-27	242	16.94	9	2	4	5
CNF03240	XP_571625.1	7.26E-22	669	5.082	6	2	1	5
CNM01050	XP_568410.1	7.94E-20	339	9.145	10	2	5	5
CNH02790	XP_572451.1	1.18E-19	174	12.07	7	1	2	5
CNK01090	XP_567797.1	1.21E-15	233	15.88	6	2	1	5
CNG02550	XP_572001.1	0	161	40.37	9	3	5	4
CNK02030	XP_567679.1	1.84E-140	1558	20.35	21	15	17	4
CNA03960	XP_567162.1	1.43E-95	664	18.37	32	7	28	4
CNA00990	XP_566529.1	2.60E-94	484	36.16	16	9	12	4
CNE01710	XP_570792.1	2.50E-85	225	30.22	13	6	9	4
CNC05510	XP_569753.1	7.71E-76	254	33.46	14	6	10	4
CNJ01650	XP_567342.1	8.39E-73	831	9.747	13	5	9	4
CND01910	XP_570425.1	4.50E-72	253	38.34	20	7	16	4
CNA08080	XP_567187.1	2.58E-70	167	51.5	15	5	11	4
CNE03170	XP_570873.1	1.57E-68	1483	10.92	10	9	6	4
CNB05150	XP_569264.1	1.07E-67	956	9.414	13	5	9	4
CNF02720	XP_571601.1	3.46E-67	161	35.4	13	7	9	4
CNC03640	XP_569589.1	4.90E-67	316	46.52	15	6	11	4
CNC06400	XP_569896.1	2.15E-62	586	16.21	9	5	5	4
CNC02550	XP_569548.1	2.03E-60	266	60.15	9	5	5	4
CNG00490	XP_571753.1	3.17E-59	1190	7.563	9	6	5	4
CNF00910	XP_571251.1	4.02E-58	660	20.3	11	5	7	4
CNK02990	XP_567894.1	6.13E-58	294	38.44	15	4	11	4
CNG04230	XP_572090.1	6.63E-58	137	34.31	10	4	6	4
CNL04880	XP_568030.1	1.54E-57	452	21.68	10	5	6	4
CNN00870	XP_568638.1	5.21E-56	423	27.42	10	7	6	4
CNN01070	XP_568746.1	3.14E-54	861	10.22	14	5	10	4
CNH03610	XP_572523.1	5.71E-52	256	28.52	12	5	8	4
CNF00090	XP_571279.1	1.21E-50	568	13.73	14	5	10	4
CNI04040	XP_572930.1	1.72E-50	575	15.83	5	4	1	4
CNK00200	XP_567591.1	2.40E-50	337	26.41	6	4	2	4
CND02730	XP_570231.1	2.84E-50	405	15.06	10	5	6	4
CNB00500	XP_569059.1	9.75E-49	925	9.946	12	5	8	4
CNM01100	XP_568300.1	2.28E-46	688	16.13	7	4	3	4
CNF00070	XP_571277.1	2.48E-46	728	15.38	7	5	3	4
CNA07240	XP_567042.1	6.67E-46	974	9.856	7	4	3	4
CNM01760	XP_568478.1	8.19E-46	1005	8.259	8	5	4	4
CNL04540	XP_568003.1	1.04E-45	1274	9.733	9	6	5	4
CND01120	XP_570351.1	4.62E-45	305	20.33	9	4	5	4
CNA03210	XP_567155.1	1.34E-42	357	13.17	11	3	7	4
CNJ01740	XP_567349.1	3.14E-42	468	12.61	9	4	5	4
CNG04300	XP_572102.1	2.68E-41	305	27.87	9	5	5	4
CNC02470	XP_569538.1	3.73E-41	411	14.36	8	4	4	4
CND03800	XP_570168.1	5.71E-41	336	23.21	9	5	5	4
CNA04570	XP_566828.1	5.86E-41	607	15.49	5	4	1	4
CNF03740	XP_571336.1	8.01E-41	2360	3.983	8	5	4	4
CNL05350	XP_568073.1	1.13E-39	842	12.83	7	5	3	4
CNA00190	XP_566451.1	6.56E-39	460	16.74	5	5	1	4
CNG00840	XP_571816.1	1.72E-38	337	37.98	8	4	4	4
CNA04020	XP_566748.1	2.12E-38	678	10.77	9	4	5	4
CNH01410	XP_572330.1	2.83E-38	124	56.45	7	4	3	4
CNI03610	XP_572884.1	6.21E-38	166	26.51	5	3	1	4
CNC06460	XP_569901.1	1.10E-37	625	7.52	11	3	7	4
CNE01310	XP_570716.1	4.16E-37	1031	8.438	9	4	5	4
CNC06420	XP_569898.1	4.21E-37	397	23.68	11	5	7	4
CNG01740	XP_571900.1	4.71E-35	261	19.92	8	3	4	4
CNB05510	XP_569294.1	5.98E-35	156	28.21	10	4	6	4
CNE00060	XP_570693.1	2.32E-34	72	43.06	10	3	6	4
CNA03110	XP_566740.1	4.40E-34	177	31.64	7	2	3	4
CND02940	XP_570199.1	1.05E-33	503	21.47	8	4	4	4
CNI02460	XP_572859.1	9.64E-33	552	8.152	5	3	1	4
CNF00940	XP_571575.1	1.07E-32	413	15.5	9	2	5	4
CNG00790	XP_571805.1	3.70E-32	263	25.86	5	3	1	4
CNC07110	XP_570053.1	6.25E-32	256	19.53	5	3	1	4
CNA05150	XP_566817.1	7.33E-32	516	19.57	6	3	2	4
CNB02430	XP_569168.1	8.65E-32	2611	2.911	6	4	2	4
CNG03310	XP_572055.1	1.71E-31	323	11.46	6	2	2	4
CNH03510	XP_572516.1	1.82E-31	120	33.33	9	2	5	4
CNL06600	XP_568183.1	7.71E-31	362	19.06	7	3	3	4
CNG02920	XP_571980.1	9.83E-31	150	17.33	7	3	3	4
CND03860	XP_570626.1	2.23E-30	1309	7.716	7	4	3	4
CNL04820	XP_568023.1	9.49E-30	617	12.48	5	4	1	4
CNH00670	XP_572260.1	2.50E-29	411	13.63	6	3	2	4
CNC03230	XP_569644.1	4.27E-29	536	18.28	5	4	1	4
CND01340	XP_570426.1	4.28E-29	104	42.31	5	3	1	4
CNA04930	XP_566933.1	1.41E-28	117	30.77	8	2	4	4
CNA05400	XP_566856.1	6.08E-28	95	45.26	6	2	2	4
CNM00860	XP_568396.1	9.29E-28	366	10.66	8	2	4	4
CNG04360	XP_572112.1	3.16E-26	145	19.31	6	2	2	4
CNB03860	XP_569215.1	1.12E-25	272	13.24	5	2	1	4
CNA04760	XP_566869.1	1.16E-25	815	7.117	5	3	1	4
CNC02750	XP_569572.1	5.48E-25	263	9.886	5	2	1	4
CNE03540	XP_570921.1	1.16E-24	346	16.18	6	3	2	4
CNF03710	XP_571443.1	6.25E-24	367	15.8	6	3	2	4
CNJ00030	XP_567261.1	1.01E-23	252	14.29	8	2	4	4
CNA00740	XP_566493.1	6.59E-23	858	7.809	6	3	2	4
CNB03050	XP_569020.1	8.85E-23	111	18.02	10	1	6	4
CNH00140	XP_572208.1	8.64E-22	193	14.51	8	2	4	4
CNE00580	XP_570772.1	3.25E-21	185	36.22	6	3	2	4
CNL03850	XP_568204.1	8.39E-21	139	15.83	5	2	1	4
CNI00380	XP_572767.1	2.76E-20	419	7.16	5	2	1	4
CNH02550	XP_572431.1	6.18E-20	293	12.63	5	2	1	4
CNE03490	XP_570915.1	7.02E-19	252	15.87	5	2	1	4
CNA05930	XP_566946.1	1.27E-17	1382	2.46	6	2	2	4
CNN02370	XP_568705.1	2.37E-17	274	12.77	5	2	1	4
CNB04450	XP_568941.1	8.77E-17	312	10.26	6	1	2	4
CNB04930	XP_568985.1	1.23E-16	92	19.57	6	1	2	4
CNA04460	XP_566806.1	9.71E-16	79	44.3	7	1	3	4
CND03770	XP_570636.1	6.17E-11	63	19.05	7	1	3	4
CNH00830	XP_572276.1	0	594	20.54	8	5	5	3
CNH03250	XP_572495.1	4.79243676466009E-322	459	11.33	5	3	2	3
CND02070	XP_570455.1	2.71E-107	253	56.92	54	8	51	3
CNM02200	XP_568271.1	3.77E-107	234	67.09	29	7	26	3
CND03340	XP_570565.1	3.77E-86	306	37.91	12	7	9	3
CNC02310	XP_569507.1	2.80E-69	1035	12.27	11	7	8	3
CNG03060	XP_572004.1	2.64E-68	473	27.7	11	7	8	3
CNC05040	XP_569799.1	3.29E-68	179	44.69	11	5	8	3
CNF01860	XP_571314.1	1.79E-66	285	43.51	10	7	7	3
CNB05320	XP_569276.1	1.13E-59	476	23.53	11	6	8	3
CNH00120	XP_572206.1	7.69E-58	224	39.29	10	4	7	3
CNK02950	XP_567890.1	8.33E-56	280	23.21	8	5	5	3
CNA06020	XP_566956.1	3.70E-53	463	19.87	6	5	3	3
CNJ00830	XP_567463.1	5.22E-51	835	16.29	6	4	3	3
CNE01550	XP_570769.1	4.18E-50	306	26.47	9	4	6	3
CNG00020	XP_571718.1	8.61E-50	183	18.03	6	3	3	3
CNA02540	XP_566640.1	1.53E-48	393	21.88	10	4	7	3
CNA04670	XP_566849.1	5.37E-47	348	23.56	9	6	6	3
CNE02160	XP_570885.1	3.91E-46	193	31.61	7	6	4	3
CNF02400	XP_571337.1	5.42E-45	1210	9.421	7	5	4	3
CNJ01470	XP_567327.1	1.38E-44	397	22.92	10	4	7	3
CNA02780	XP_566679.1	3.06E-44	516	13.37	8	4	5	3
CNC04130	XP_569657.1	5.45E-44	591	13.2	9	4	6	3
CNC05350	XP_569731.1	1.45E-43	388	22.68	6	4	3	3
CND04110	XP_570141.1	9.45E-43	162	34.57	7	3	4	3
CND02110	XP_570453.1	1.35E-42	513	11.5	6	4	3	3
CNI04120	XP_572608.1	1.71E-42	208	34.62	9	4	6	3
CNC00980	XP_569416.1	9.98E-42	113	46.9	7	4	4	3
CNH03440	XP_572511.1	2.12E-40	393	25.45	9	4	6	3
CNK02640	XP_567863.1	5.05E-40	325	22.77	6	4	3	3
CND04780	XP_570413.1	8.59E-40	892	7.848	5	4	2	3
CNC04300	XP_569681.1	1.84E-38	370	19.46	5	4	2	3
CNC05660	XP_569783.1	5.00E-38	542	13.65	4	4	1	3
CNB04460	XP_568942.1	9.88E-38	256	20.31	6	3	3	3
CNC04750	XP_569734.1	3.67E-37	430	15.58	4	4	1	3
CNE02370	XP_570934.1	1.41E-35	141	29.08	4	3	1	3
CNA07980	XP_567178.1	3.82E-35	113	35.4	6	3	3	3
CNA06210	XP_566970.1	4.27E-35	1152	3.993	5	3	2	3
CND00300	XP_570375.1	6.59E-35	625	10.24	5	4	2	3
CNC00960	XP_569412.1	1.33E-34	220	14.55	5	2	2	3
CNH01770	XP_572351.1	3.28E-34	132	30.3	4	3	1	3
CNB04190	XP_569243.1	4.51E-34	375	12.8	7	3	4	3
CNA00480	XP_566476.1	4.77E-32	548	16.24	5	3	2	3
CNF04330	XP_571389.1	6.24E-32	2152	2.602	7	3	4	3
CNE04450	XP_571116.1	8.69E-32	358	15.08	7	3	4	3
CNI03790	XP_572626.1	9.66E-32	289	18.69	8	3	5	3
CNK01730	XP_567849.1	2.13E-31	488	6.967	4	3	1	3
CNN02260	XP_568714.1	2.82E-31	564	6.028	7	2	4	3
CNM01420	XP_568458.1	6.48E-31	110	41.82	7	3	4	3
CNM01190	XP_568296.1	1.31E-30	252	14.29	6	2	3	3
CNK01740	XP_567850.1	2.23E-30	918	4.575	4	2	1	3
CNG04200	XP_572173.1	5.38E-30	504	7.937	6	2	3	3
CNE01480	XP_570753.1	1.48E-29	793	8.323	4	3	1	3
CNC02480	XP_569542.1	2.16E-29	393	13.23	7	3	4	3
CND03830	XP_570624.1	9.17E-29	343	18.66	4	3	1	3
CND05600	XP_570476.1	1.24E-28	70	38.57	10	2	7	3
CNK01190	XP_567804.1	1.60E-28	334	17.96	5	4	2	3
CNF02760	XP_571364.1	3.05E-28	147	25.85	5	2	2	3
CNK03330	XP_567917.1	3.34E-28	446	6.502	5	2	2	3
CND04700	XP_570605.1	5.42E-28	326	21.17	6	3	3	3
CNK02390	XP_567712.1	1.14E-27	153	35.29	5	3	2	3
CNC05450	XP_569748.1	1.24E-27	304	11.84	5	2	2	3
CNC05580	XP_569767.1	1.36E-27	439	12.07	4	3	1	3
CNC05590	XP_569770.1	1.39E-27	373	13.67	6	2	3	3
CNC01490	XP_569482.1	2.33E-27	174	22.41	9	3	6	3
CNG02710	XP_571934.1	5.97E-27	188	21.28	7	2	4	3
CNC03980	XP_569632.1	2.30E-26	453	6.843	5	2	2	3
CNA02810	XP_566685.1	4.87E-26	216	18.52	5	2	2	3
CNA05980	XP_566951.1	6.27E-26	605	8.595	6	3	3	3
CNL06640	XP_568187.1	1.12E-25	376	9.574	4	2	1	3
CNF02910	XP_571367.1	1.52E-24	124	12.1	5	2	2	3
CNF00080	XP_571463.1	1.97E-24	2079	5.147	4	3	1	3
CNJ03360	XP_567415.1	4.34E-24	71	33.8	7	3	4	3
CNJ01210	XP_567499.1	5.86E-24	228	24.12	5	3	2	3
CNG03020	XP_571996.1	6.50E-24	426	10.33	6	2	3	3
CNE01410	XP_570739.1	7.07E-24	568	6.866	7	2	4	3
CNC04710	XP_569732.1	1.04E-23	167	27.54	5	2	2	3
CNE00550	XP_570766.1	4.92E-23	387	8.269	4	2	1	3
CNA01020	XP_566533.1	8.47E-23	761	7.753	5	3	2	3
CNE00460	XP_570752.1	1.11E-22	236	30.93	4	3	1	3
CNE04200	XP_571074.1	1.81E-22	400	6.75	5	2	2	3
CND05280	XP_570573.1	3.17E-22	200	10	5	2	2	3
CNC05260	XP_569713.1	4.25E-22	100	25	5	2	2	3
CNB00070	XP_568753.1	4.32E-22	134	52.99	5	2	2	3
CNL04280	XP_568211.1	1.50E-21	155	31.61	7	2	4	3
CNK02180	XP_567692.1	2.58E-21	544	6.25	5	2	2	3
CNJ01190	XP_567497.1	2.27E-20	464	7.759	5	2	2	3
CNI04360	XP_573022.1	3.14E-20	273	11.72	5	2	2	3
CNC01410	XP_569465.1	4.96E-20	119	10.92	6	2	3	3
CNG01910	XP_571881.1	6.78E-20	304	9.868	6	2	3	3
CND02320	XP_570271.1	1.16E-19	849	6.243	4	3	1	3
CNI04380	XP_572592.1	1.18E-19	275	10.91	4	2	1	3
CNA00580	XP_567231.1	2.04E-19	166	13.86	5	2	2	3
CNA04830	XP_566923.1	5.85E-19	487	4.107	4	1	1	3
CNE00980	XP_571169.1	4.22E-18	336	13.69	5	2	2	3
CNB05030	XP_569252.1	5.83E-18	133	22.56	4	2	1	3
CNC00580	XP_569842.1	8.39E-17	295	14.24	5	2	2	3
CNE05360	XP_571063.1	1.18E-16	368	10.87	4	2	1	3
CND05270	XP_570154.1	1.48E-16	218	9.174	6	1	3	3
CNA07540	XP_567104.1	2.33E-16	388	3.608	9	1	6	3
CNA02290	XP_566621.1	2.95E-16	1094	2.559	5	1	2	3
CNA06040	XP_566958.1	3.12E-16	283	13.78	5	2	2	3
CNH02170	XP_572391.1	3.81E-16	319	14.73	5	2	2	3
CNA04550	XP_566824.1	6.03E-16	162	12.35	4	1	1	3
CNC02150	XP_569485.1	2.11E-15	402	4.726	6	1	3	3
CNC05480	XP_569750.1	2.65E-14	119	32.77	4	2	1	3
CNE01820	XP_570809.1	4.11E-14	205	14.15	7	1	4	3
CNG02760	XP_571939.1	8.35E-14	99	18.18	5	1	2	3
CNB00420	XP_569052.1	8.79E-14	364	5.495	6	1	3	3
CND01510	XP_570283.1	9.51E-12	357	6.162	4	1	1	3
CNC02760	XP_569573.1	1.19E-11	345	4.928	4	1	1	3
CNB02050	XP_569135.1	1.72E-11	313	5.112	5	1	2	3
CNF01650	XP_571499.1	6.15E-08	147	9.524	5	1	2	3
CNG02620	XP_572016.1	0	208	32.21	11	4	9	2
CNK00290	XP_567599.1	7.20087833106825E-318	381	15.22	5	3	3	2
CNN00070	XP_568516.1	9.09E-83	1446	13.83	10	8	8	2
CNE01000	XP_570841.1	2.04E-72	1142	17.6	11	8	9	2
CNE03890	XP_571012.1	5.63E-72	315	34.29	14	8	12	2
CNG02800	XP_571944.1	8.14E-72	435	29.43	10	6	8	2
CNC01570	XP_569496.1	9.63E-65	302	46.36	16	6	14	2
CNA04270	XP_566774.1	2.68E-64	895	14.86	9	7	7	2
CNF01250	XP_571552.1	4.02E-63	651	24.73	10	6	8	2
CND05630	XP_570130.1	3.95E-58	411	26.28	8	5	6	2
CNC05340	XP_569729.1	7.87E-54	355	24.23	8	6	6	2
CNB03870	XP_569216.1	5.26E-50	896	9.71	5	5	3	2
CNI03650	XP_572886.1	2.09E-49	613	22.84	5	5	3	2
CNI01130	XP_572829.1	3.60E-49	1154	8.666	7	4	5	2
CND00610	XP_570307.1	3.72E-49	249	36.14	8	4	6	2
CND04310	XP_570121.1	4.16E-49	331	20.24	6	5	4	2
CNC06660	XP_569948.1	5.72E-49	396	16.67	7	4	5	2
CNB04860	XP_568976.1	5.24E-48	245	28.98	6	5	4	2
CNI00580	XP_572797.1	1.96E-47	288	38.54	8	5	6	2
CND05250	XP_570156.1	2.70E-47	259	32.43	7	5	5	2
CNH00220	XP_572216.1	5.25E-47	833	11.76	5	5	3	2
CNJ02370	XP_567530.1	7.96E-44	520	20.38	4	3	2	2
CND04890	XP_570483.1	6.27E-43	1353	7.687	6	5	4	2
CNM01110	XP_568407.1	1.54E-40	665	8.271	4	3	2	2
CNA00450	XP_566473.1	1.65E-40	386	23.06	7	3	5	2
CNE03730	XP_570945.1	1.27E-39	916	9.607	5	4	3	2
CND04330	XP_570591.1	3.23E-39	170	42.94	5	3	3	2
CNF00500	XP_571311.1	3.75E-39	543	15.1	7	3	5	2
CNA02100	XP_566594.1	4.19E-39	310	16.45	5	4	3	2
CNA07850	XP_567132.1	2.25E-38	151	28.48	7	3	5	2
CNE04590	XP_571151.1	3.39E-38	406	27.09	4	4	2	2
CND04550	XP_570600.1	3.47E-38	1577	3.995	6	3	4	2
CND03910	XP_570628.1	5.06E-36	348	13.22	4	2	2	2
CNN01280	XP_568575.1	2.25E-34	89	52.81	5	3	3	2
CND00960	XP_570316.1	9.47E-34	240	29.17	7	3	5	2
CNB01720	XP_568840.1	5.26E-33	499	13.43	5	4	3	2
CNA05430	XP_566862.1	8.20E-32	416	18.75	4	4	2	2
CNL04860	XP_568028.1	4.20E-31	1169	6.587	4	4	2	2
CND01060	XP_570354.1	5.29E-31	518	8.88	3	3	1	2
CNB03720	XP_569205.1	7.24E-31	375	23.2	7	4	5	2
CNC02070	XP_569470.1	7.95E-31	991	6.155	4	4	2	2
CNE03880	XP_571010.1	1.54E-30	134	26.12	9	2	7	2
CNB02240	XP_569153.1	1.29E-29	903	6.091	3	3	1	2
CNF03930	XP_571680.1	1.35E-29	466	11.8	4	3	2	2
CNL05880	XP_568121.1	1.52E-29	405	17.78	6	3	4	2
CNC01600	XP_569502.1	1.70E-29	175	20.57	6	2	4	2
CNM02190	XP_568274.1	8.37E-29	570	11.05	3	3	1	2
CNL04080	XP_567962.1	3.14E-28	138	23.91	8	3	6	2
CNL04960	XP_568036.1	4.35E-28	829	5.308	4	3	2	2
CNM02160	XP_568276.1	1.15E-27	273	18.32	4	3	2	2
CNB03600	XP_569194.1	1.70E-27	154	25.97	4	2	2	2
CNC05470	XP_570031.1	2.63E-27	733	9.141	6	3	4	2
CND04960	XP_570441.1	4.67E-27	533	6.567	3	2	1	2
CNK02010	XP_567677.1	1.10E-26	236	20.76	4	2	2	2
CNC01930	XP_569442.1	1.83E-26	625	4.8	4	2	2	2
CNC06210	XP_570049.1	2.10E-26	266	11.28	3	2	1	2
CNF03760	XP_571636.1	3.16E-26	539	12.24	6	3	4	2
CNC05560	XP_569763.1	5.14E-26	479	9.812	4	2	2	2
CNC01660	XP_569968.1	1.15E-25	282	12.77	9	2	7	2
CNH03320	XP_572502.1	1.59E-25	321	14.33	5	2	3	2
CNE00150	XP_570700.1	3.12E-25	160	40	4	2	2	2
CNC00910	XP_569403.1	3.82E-25	191	46.6	3	3	1	2
CNC03110	XP_569613.1	6.07E-25	262	17.94	4	2	2	2
CND05020	XP_570064.1	1.15E-24	178	23.03	3	2	1	2
CNH02370	XP_572412.1	5.78E-24	1006	5.467	5	3	3	2
CNA06860	XP_567244.1	6.68E-24	189	31.22	4	3	2	2
CNE03830	XP_570974.1	9.01E-24	564	9.22	4	3	2	2
CNI00230	XP_572732.1	1.76E-23	300	18.67	4	3	2	2
CNJ02130	XP_567384.1	2.13E-23	1196	3.01	3	2	1	2
CNE00680	XP_570789.1	2.21E-23	155	18.71	4	2	2	2
CNC04770	XP_569739.1	3.29E-23	452	9.513	8	2	6	2
CNA02890	XP_566701.1	3.50E-23	331	13.9	4	3	2	2
CNL03920	XP_567950.1	6.26E-23	414	18.36	3	3	1	2
CNA05180	XP_566823.1	8.00E-23	85	29.41	4	2	2	2
CNN01730	XP_568668.1	9.83E-23	466	13.09	4	3	2	2
CNF01290	XP_571274.1	1.01E-22	141	17.02	4	2	2	2
CNB04990	XP_568991.1	2.04E-22	134	40.3	3	3	1	2
CNK00550	XP_567619.1	3.77E-22	253	16.21	5	2	3	2
CNA06900	XP_566919.1	3.79E-22	109	23.85	7	2	5	2
CNE01010	XP_570843.1	4.49E-22	924	5.844	5	3	3	2
CNG00530	XP_571757.1	4.55E-22	170	22.35	5	2	3	2
CNE01910	XP_570824.1	6.89E-22	107	20.56	6	2	4	2
CND03670	XP_570638.1	7.28E-22	1121	4.103	4	2	2	2
CNH02420	XP_572417.1	9.48E-22	337	14.54	5	3	3	2
CNG04470	XP_572180.1	1.42E-21	120	23.33	5	1	3	2
CNC05850	XP_569808.1	2.50E-21	242	12.81	4	2	2	2
CNK01420	XP_567820.1	3.43E-21	590	6.271	3	2	1	2
CNE00920	XP_570827.1	3.54E-21	1040	5.865	3	2	1	2
CNA05840	XP_566940.1	3.93E-21	365	10.41	6	3	4	2
CNN00460	XP_568576.1	4.77E-21	160	10.63	4	1	2	2
CND02720	XP_570469.1	7.61E-21	114	36.84	5	2	3	2
CNF01700	XP_571533.1	4.56E-20	413	10.41	5	2	3	2
CNB04570	XP_569037.1	9.69E-20	210	8.571	5	1	3	2
CND01220	XP_570350.1	1.00E-19	151	20.53	6	2	4	2
CNC00650	XP_569841.1	1.02E-19	178	19.1	4	2	2	2
CNL03890	XP_568205.1	1.03E-19	131	27.48	3	2	1	2
CNI03970	XP_572900.1	1.13E-19	203	14.29	7	2	5	2
CNA08120	XP_567191.1	1.19E-19	436	4.128	3	1	1	2
CNG02260	XP_571952.1	1.53E-19	91	20.88	4	1	2	2
CNA05740	XP_566894.1	1.59E-19	296	10.14	3	2	1	2
CNI02010	XP_572983.1	2.12E-19	591	5.922	3	2	1	2
CNF02040	XP_571687.1	2.98E-19	125	17.6	3	1	1	2
CNE04310	XP_571086.1	3.13E-19	242	14.88	3	2	1	2
CNA00130	XP_566442.1	3.14E-19	985	3.756	3	2	1	2
CND05580	XP_570134.1	5.47E-19	162	11.73	4	1	2	2
CNL05710	XP_568105.1	5.80E-19	1162	4.561	3	3	1	2
CNE04890	XP_571006.1	6.86E-19	789	6.971	3	2	1	2
CND06010	XP_570489.1	9.99E-19	1765	3.286	3	3	1	2
CNC06080	XP_569870.1	1.73E-18	609	2.791	3	1	1	2
CNL06550	XP_568176.1	2.33E-18	269	19.33	4	2	2	2
CNB03210	XP_568899.1	4.06E-18	384	11.72	3	2	1	2
CNI04420	XP_572588.1	5.42E-18	354	12.99	3	2	1	2
CNF01790	XP_571529.1	8.49E-18	178	9.551	7	1	5	2
CNC03970	XP_569630.1	9.07E-18	301	14.29	3	2	1	2
CNM01220	XP_568281.1	2.09E-17	303	9.571	4	2	2	2
CNC04490	XP_569699.1	3.08E-17	82	35.37	4	2	2	2
CNJ00750	XP_567456.1	7.96E-17	150	13.33	5	1	3	2
CND02830	XP_570466.1	9.95E-17	276	7.246	3	1	1	2
CNC05120	XP_569813.1	1.13E-16	117	12.82	3	1	1	2
CNA07930	XP_567139.1	1.64E-16	126	13.49	3	1	1	2
CNA08170	XP_567196.1	1.79E-16	143	13.29	3	1	1	2
CND04860	XP_570079.1	1.84E-16	322	10.87	4	2	2	2
CNI03320	XP_572627.1	2.70E-16	339	10.91	4	2	2	2
CNJ01940	XP_567366.1	3.66E-16	258	8.14	3	1	1	2
CNF03910	XP_571350.1	4.03E-16	718	2.368	4	1	2	2
CNB02830	XP_569321.1	4.25E-16	245	21.63	3	2	1	2
CNB05680	XP_569309.1	8.31E-16	248	13.71	4	1	2	2
CNA00120	XP_567077.1	1.68E-15	136	11.76	3	1	1	2
CNL04030	XP_567958.1	3.98E-15	379	3.694	3	1	1	2
CNF02450	XP_571341.1	7.92E-15	197	9.645	3	1	1	2
CND00920	XP_570320.1	1.08E-14	113	19.47	3	1	1	2
CNA00070	XP_566440.1	2.61E-14	318	9.434	4	2	2	2
CND03060	XP_570192.1	6.39E-14	159	10.06	7	1	5	2
CNI00630	XP_572762.1	1.86E-13	220	12.27	3	1	1	2
CNF02650	XP_571607.1	5.40E-13	144	46.53	4	2	2	2
CNM00880	XP_568321.1	7.39E-13	343	4.665	4	1	2	2
CNJ00050	XP_567263.1	4.83E-12	315	5.714	4	1	2	2
CNC02460	XP_569536.1	6.96E-12	81	19.75	4	1	2	2
CND01540	XP_570282.1	7.89E-12	269	12.27	3	2	1	2
CNA02550	XP_566641.1	1.34E-11	265	5.283	3	1	1	2
CNA01460	XP_566615.1	1.61E-11	82	19.51	3	1	1	2
CNH01580	XP_572339.1	5.88E-11	821	4.75	3	2	1	2
CNG02250	XP_572189.1	7.11E-11	336	4.762	4	1	2	2
CNC04290	XP_570001.1	1.46E-10	54	18.52	3	1	1	2
CNI00460	XP_572783.1	5.37E-10	439	4.1	3	1	1	2
CNC03200	XP_569639.1	6.31E-10	299	4.682	3	1	1	2
CNH03100	XP_572570.1	2.04E-09	396	4.04	3	1	1	2
CNA01250	XP_566576.1	1.67E-08	323	5.573	3	1	1	2
CNK00790	XP_567642.1	2.59E-07	346	6.647	4	1	2	2
CNA03040	XP_566726.1	1.08E-303	265	10.57	3	1	2	1
CNE03150	XP_570869.1	2.09E-190	431	46.87	45	12	44	1
CNF04720	XP_571614.1	1.17E-113	590	37.29	16	12	15	1
CND00600	XP_570309.1	2.15E-111	548	19.71	23	8	22	1
CNA01910	XP_566567.1	5.51E-104	808	28.71	14	11	13	1
CND02090	XP_570217.1	3.65E-87	313	39.62	23	7	22	1
CNE04220	XP_571075.1	3.09E-70	240	30.42	13	6	12	1
CNG04420	XP_572121.1	3.46E-69	2430	6.543	11	8	10	1
CNC05900	XP_569814.1	8.31E-61	1344	8.78	7	6	6	1
CNG04140	XP_572167.1	8.62E-60	390	32.05	13	6	12	1
CNL06530	XP_568174.1	9.39E-59	1053	9.497	6	5	5	1
CND03690	XP_570619.1	7.32E-58	340	39.12	12	7	11	1
CNL05140	XP_568054.1	7.75E-54	831	12.27	7	5	6	1
CNL04840	XP_568025.1	4.39E-52	827	10.52	19	4	18	1
CND02690	XP_570235.1	7.47E-52	597	16.92	7	5	6	1
CNJ00660	XP_567448.1	7.70E-52	651	20.58	7	5	6	1
CNE03720	XP_570943.1	8.56E-52	1786	5.991	8	6	7	1
CNC00420	XP_569332.1	2.35E-51	477	18.87	5	4	4	1
CNA00040	XP_566437.1	3.37E-51	328	23.48	16	5	15	1
CNA00340	XP_566466.1	6.95E-47	417	25.42	7	5	6	1
CNA02750	XP_566675.1	6.41E-46	338	24.85	4	4	3	1
CNH02900	XP_572461.1	7.99E-46	498	18.67	6	5	5	1
CNF03870	XP_571342.1	9.19E-45	803	10.46	5	4	4	1
CNI03340	XP_572870.1	1.08E-44	390	13.85	7	4	6	1
CND03440	XP_570524.1	7.04E-44	364	35.99	9	5	8	1
CNA03480	XP_567157.1	2.08E-43	424	19.34	5	4	4	1
CNE01140	XP_570702.1	7.87E-42	346	23.41	6	5	5	1
CNG02900	XP_571978.1	7.94E-42	490	13.67	5	4	4	1
CNE03480	XP_570914.1	1.43E-41	532	18.42	8	5	7	1
CNB02840	XP_568872.1	6.87E-41	395	21.77	6	4	5	1
CND05520	XP_570545.1	8.31E-41	925	9.838	4	4	3	1
CNH03680	XP_572530.1	8.80E-41	774	14.08	6	4	5	1
CNE02770	XP_570987.1	1.72E-40	520	10	7	4	6	1
CNM01430	XP_568442.1	4.56E-40	176	27.84	5	3	4	1
CNG02100	XP_571916.1	1.07E-38	957	9.822	6	5	5	1
CND02930	XP_570201.1	3.08E-37	1208	7.119	6	5	5	1
CNB03760	XP_569209.1	8.28E-37	1121	4.639	6	3	5	1
CNG03130	XP_572020.1	1.94E-36	464	15.95	4	4	3	1
CNE00770	XP_570801.1	4.18E-35	692	16.33	8	4	7	1
CNE01170	XP_571124.1	9.73E-35	780	11.54	4	4	3	1
CNC03240	XP_569646.1	9.86E-35	938	7.356	3	3	2	1
CND03540	XP_570204.1	1.84E-33	1193	8.298	5	4	4	1
CNK02220	XP_567696.1	5.33E-33	228	25.88	4	4	3	1
CNN00230	XP_568533.1	8.79E-33	285	32.28	7	4	6	1
CNI00980	XP_572725.1	2.47E-32	513	18.71	5	4	4	1
CNJ02490	XP_567540.1	5.03E-32	179	25.7	5	3	4	1
CNB03540	XP_569189.1	6.04E-32	379	11.87	4	3	3	1
CND02160	XP_570210.1	1.55E-31	134	36.57	4	3	3	1
CNH02030	XP_572377.1	2.10E-31	158	37.34	4	3	3	1
CNL05210	XP_568061.1	6.43E-31	494	15.38	5	4	4	1
CNA06060	XP_566960.1	3.11E-30	224	22.77	5	3	4	1
CNH03240	XP_572494.1	6.09E-30	317	11.36	4	2	3	1
CNE04440	XP_571114.1	2.29E-29	416	18.27	7	3	6	1
CNF03180	XP_571604.1	3.20E-29	325	11.38	2	2	1	1
CNA02090	XP_566592.1	6.72E-27	306	17.97	3	3	2	1
CNJ02230	XP_567518.1	3.28E-26	628	10.83	4	3	3	1
CNF04190	XP_571385.1	3.29E-26	844	7.227	3	3	2	1
CND05240	XP_570577.1	4.03E-26	434	10.37	3	2	2	1
CNF00040	XP_571273.1	4.79E-26	146	23.97	4	2	3	1
CNB01370	XP_568809.1	7.02E-26	155	39.35	4	3	3	1
CNN02190	XP_568704.1	8.16E-26	773	4.657	3	2	2	1
CNF04670	XP_571633.1	5.39E-25	2094	4.202	3	3	2	1
CNK01460	XP_567824.1	7.27E-25	290	18.97	4	3	3	1
CNN01140	XP_568555.1	8.02E-25	775	8.129	3	3	2	1
CNL05000	XP_568039.1	1.24E-24	453	13.69	3	3	2	1
CNK01450	XP_567823.1	1.25E-24	253	15.42	3	2	2	1
CNI01490	XP_572790.1	1.25E-24	259	20.08	4	3	3	1
CND05560	XP_570136.1	1.91E-24	502	6.574	2	2	1	1
CNG01500	XP_571849.1	2.39E-24	127	33.86	3	2	2	1
CNG04390	XP_572118.1	3.21E-24	163	19.02	3	2	2	1
CNE03130	XP_570865.1	6.43E-24	96	44.79	2	2	1	1
CNB00820	XP_569090.1	2.05E-23	754	6.233	4	3	3	1
CNE04060	XP_571060.1	2.30E-23	615	7.317	3	3	2	1
CNH01650	XP_572344.1	3.14E-23	574	5.923	2	2	1	1
CNE03630	XP_570933.1	3.60E-23	591	11.68	3	3	2	1
CNG03150	XP_572023.1	1.08E-22	299	10.7	3	3	2	1
CNI02940	XP_572651.1	1.58E-22	203	15.27	3	2	2	1
CNC01200	XP_569429.1	2.25E-22	138	26.81	4	2	3	1
CNL05690	XP_568103.1	6.49E-22	416	17.55	3	2	2	1
CNF03490	XP_571423.1	1.39E-21	489	11.25	4	3	3	1
CND00260	XP_570333.1	1.79E-21	175	24	3	2	2	1
CNE00640	XP_570783.1	1.94E-21	245	13.06	2	2	1	1
CNA04600	XP_566835.1	3.57E-21	441	7.483	3	2	2	1
CNA03290	XP_566651.1	7.99E-21	585	7.692	3	3	2	1
CNE04390	XP_571104.1	1.23E-20	384	13.8	3	2	2	1
CNC03370	XP_570039.1	1.83E-20	87	44.83	2	2	1	1
CNA01270	XP_566577.1	2.23E-20	429	12.82	3	2	2	1
CNI00920	XP_572846.1	1.36E-19	401	9.726	4	2	3	1
CND02800	XP_570467.1	1.86E-19	759	4.611	3	2	2	1
CNA04420	XP_566802.1	3.07E-19	615	5.691	2	2	1	1
CNB01870	XP_569117.1	3.33E-19	715	12.59	4	2	3	1
CNF01020	XP_571544.1	6.83E-19	175	16.57	2	1	1	1
CNA01860	XP_566555.1	8.63E-19	444	7.432	4	2	3	1
CNB03040	XP_569017.1	1.56E-18	108	32.41	3	2	2	1
CNC05460	XP_569749.1	2.29E-18	2265	2.561	3	3	2	1
CNA00730	XP_566491.1	2.75E-18	976	3.279	3	1	2	1
CNA07710	XP_567119.1	2.78E-18	221	11.31	2	1	1	1
CNG00940	XP_571835.1	3.27E-18	513	7.797	3	2	2	1
CNE03960	XP_571023.1	4.40E-18	144	17.36	3	2	2	1
CND02490	XP_570255.1	4.72E-18	2016	1.736	3	2	2	1
CNK00100	XP_567778.1	6.93E-18	1099	3.367	3	2	2	1
CND02770	XP_570224.1	9.78E-18	135	17.78	3	1	2	1
CNK01080	XP_567796.1	9.89E-18	235	7.234	2	1	1	1
CNJ00480	XP_567301.1	1.00E-17	221	9.05	2	1	1	1
CNG02310	XP_572184.1	1.02E-17	834	3.717	4	2	3	1
CNI04260	XP_572903.1	1.30E-17	129	31.01	2	2	1	1
CNI02680	XP_572910.1	1.33E-17	296	10.81	2	1	1	1
CNI03960	XP_572934.1	1.33E-17	182	8.791	3	1	2	1
CNC00760	XP_569376.1	1.44E-17	317	6.309	5	1	4	1
CNC03270	XP_569652.1	3.42E-17	1558	5.392	3	3	2	1
CNJ02200	XP_567388.1	4.65E-17	1264	2.69	3	2	2	1
CND01790	XP_570256.1	6.38E-17	64	35.94	4	2	3	1
CNC05650	XP_569780.1	7.93E-17	475	7.158	4	2	3	1
CNI03460	XP_572617.1	9.95E-17	673	5.795	2	2	1	1
CNE05130	XP_571041.1	1.35E-16	160	15.63	2	1	1	1
CNE00520	XP_570760.1	1.60E-16	366	17.76	2	2	1	1
CNK02400	XP_567713.1	1.76E-16	357	10.36	3	2	2	1
CNG02470	XP_571983.1	1.87E-16	347	10.09	2	2	1	1
CNI02210	XP_572712.1	2.77E-16	158	19.62	3	2	2	1
CNC02440	XP_569532.1	3.00E-16	380	6.053	3	2	2	1
CNC04720	XP_570016.1	3.22E-16	297	5.724	2	1	1	1
CNH02300	XP_572403.1	4.99E-16	223	14.8	2	2	1	1
CNI01260	XP_572687.1	5.02E-16	3251	1.538	3	2	2	1
CNC03460	XP_569676.1	5.36E-16	447	6.711	2	1	1	1
CNE04680	XP_571161.1	5.85E-16	438	7.991	2	1	1	1
CNC03060	XP_569606.1	5.91E-16	292	6.507	2	1	1	1
CNI01640	XP_572798.1	8.81E-16	237	12.24	2	2	1	1
CNA03850	XP_566723.1	9.01E-16	447	14.09	2	2	1	1
CNB05610	XP_569304.1	9.51E-16	410	4.634	4	1	3	1
CNN01130	XP_568742.1	9.73E-16	245	20.41	2	2	1	1
CNI01020	XP_572842.1	1.01E-15	233	6.009	2	1	1	1
CNF02430	XP_571591.1	1.15E-15	238	15.97	2	2	1	1
CNE03430	XP_570909.1	1.27E-15	390	9.231	3	2	2	1
CNA02170	XP_566603.1	1.41E-15	249	14.46	3	2	2	1
CNI03880	XP_572936.1	1.45E-15	275	15.64	3	2	2	1
CNE02000	XP_570842.1	1.55E-15	243	16.05	2	1	1	1
CNE01180	XP_570704.1	1.56E-15	287	10.1	3	2	2	1
CNL03800	XP_567940.1	1.60E-15	951	1.788	2	1	1	1
CNB01010	XP_569107.1	2.05E-15	396	10.61	2	2	1	1
CNL06610	XP_568184.1	2.21E-15	1236	4.045	2	2	1	1
CNB04440	XP_568940.1	2.33E-15	356	10.96	2	2	1	1
CNA07830	XP_567130.1	3.11E-15	87	27.59	4	2	3	1
CNG01470	XP_571845.1	4.12E-15	216	6.481	2	1	1	1
CNF04280	XP_571387.1	1.24E-14	1615	4.644	2	2	1	1
CNA00890	XP_566516.1	1.43E-14	328	10.37	2	2	1	1
CNG03540	XP_572177.1	1.47E-14	217	6.912	3	1	2	1
CNB00570	XP_569067.1	1.50E-14	138	31.16	2	2	1	1
CNC06640	XP_570052.1	2.02E-14	238	11.76	2	2	1	1
CNI01690	XP_572805.1	2.52E-14	123	10.57	2	1	1	1
CND04020	XP_570640.1	3.13E-14	879	4.437	2	2	1	1
CND06020	XP_570531.1	3.62E-14	285	9.825	3	1	2	1
CND02250	XP_570295.1	4.57E-14	899	3.003	2	1	1	1
CNG01430	XP_571838.1	5.68E-14	134	11.19	2	1	1	1
CND05080	XP_570062.1	5.73E-14	241	34.02	4	2	3	1
CNB02210	XP_569150.1	7.27E-14	779	5.263	2	2	1	1
CNE02440	XP_570946.1	9.99E-14	538	5.762	2	2	1	1
CNE02570	XP_570958.1	1.00E-13	342	12.87	2	2	1	1
CNH00870	XP_572280.1	1.11E-13	650	7.538	2	2	1	1
CNJ00510	XP_567304.1	1.14E-13	203	8.374	2	1	1	1
CNK02730	XP_567870.1	1.23E-13	545	7.339	2	2	1	1
CNE02800	XP_570988.1	1.24E-13	250	5.6	2	1	1	1
CNC05970	XP_569981.1	1.28E-13	1137	4.398	2	2	1	1
CNJ01440	XP_567323.1	1.42E-13	330	10.3	2	2	1	1
CNC00700	XP_569366.1	1.79E-13	91	13.19	2	1	1	1
CNE03280	XP_570888.1	3.78E-13	531	2.825	2	1	1	1
CNN00450	XP_568574.1	3.93E-13	274	13.14	2	2	1	1
CND01400	XP_570410.1	4.73E-13	220	20.45	3	2	2	1
CNB04850	XP_568975.1	4.86E-13	256	8.984	2	2	1	1
CNM01810	XP_568306.1	6.22E-13	179	12.85	2	2	1	1
CNB03150	XP_568892.1	7.14E-13	325	6.154	2	1	1	1
CND04760	XP_570411.1	1.41E-12	1221	3.767	2	2	1	1
CNA06280	XP_567215.1	1.67E-12	360	4.722	2	1	1	1
CNA05720	XP_566892.1	2.65E-12	171	11.7	2	1	1	1
CND01760	XP_570407.1	3.25E-12	393	6.87	2	1	1	1
CNA02760	XP_566677.1	3.55E-12	184	10.87	2	1	1	1
CND03150	XP_570182.1	4.10E-12	224	8.036	3	1	2	1
CNJ02160	XP_567386.1	7.04E-12	286	13.29	2	2	1	1
CNK00580	XP_567622.1	1.15E-11	728	3.984	2	1	1	1
CNB00920	XP_569002.1	1.43E-11	353	7.365	2	1	1	1
CND03930	XP_570629.1	2.37E-11	287	5.575	2	1	1	1
CNE04000	XP_571029.1	3.24E-11	153	11.76	2	1	1	1
CNG02200	XP_571927.1	3.49E-11	446	13	2	2	1	1
CNL04550	XP_568004.1	3.85E-11	285	5.263	2	1	1	1
CNL06200	XP_568147.1	4.01E-11	171	10.53	2	1	1	1
CNC05290	XP_569719.1	4.57E-11	301	6.645	2	1	1	1
CNA01880	XP_566559.1	4.78E-11	217	11.52	2	1	1	1
CNA02430	XP_567150.1	5.81E-11	375	8.533	3	1	2	1
CNF01330	XP_571559.1	1.03E-10	191	9.948	2	1	1	1
CNH01260	XP_572316.1	1.19E-10	145	17.93	3	1	2	1
CNB02560	XP_569179.1	1.29E-10	1064	3.759	2	1	1	1
CNL05940	XP_568126.1	1.73E-10	213	6.103	2	1	1	1
CNC04580	XP_569710.1	1.79E-10	264	6.439	2	1	1	1
CNE04380	XP_571102.1	1.91E-10	298	6.04	2	1	1	1
CNG04020	XP_572132.1	2.68E-10	160	8.75	2	1	1	1
CNC03860	XP_569624.1	3.49E-10	725	2.207	2	1	1	1
CNM00650	XP_568343.1	8.95E-10	292	7.877	2	1	1	1
CNB05600	XP_569303.1	1.10E-09	322	9.627	2	1	1	1
CNH03630	XP_572525.1	1.45E-09	140	10.71	2	1	1	1
CNE02380	XP_570936.1	1.49E-09	343	4.956	2	1	1	1
CNC02650	XP_569561.1	1.50E-09	763	2.228	2	1	1	1
CNC00970	XP_569414.1	1.86E-09	321	4.361	2	1	1	1
CNC00260	XP_569400.1	2.31E-09	1033	1.646	3	1	2	1
CNC00230	XP_569394.1	4.99E-09	124	8.871	3	1	2	1
CNH00300	XP_572223.1	5.99E-09	338	5.621	2	1	1	1
CNN00820	XP_568627.1	6.20E-09	560	3.393	2	1	1	1
CNE01610	XP_571131.1	8.45E-09	243	12.76	2	1	1	1
CNH02860	XP_572457.1	9.62E-09	122	10.66	2	1	1	1
CND05450	XP_570541.1	1.10E-08	523	7.075	2	1	1	1
CNA07460	XP_567061.1	1.52E-08	368	8.424	2	1	1	1
CNI03140	XP_572638.1	1.86E-08	295	6.441	2	1	1	1
CNL06140	XP_568237.1	1.91E-08	119	10.92	2	1	1	1
CNC03280	XP_569654.1	1.94E-08	370	4.054	2	1	1	1
CNF02160	XP_571556.1	2.16E-08	94	11.7	2	1	1	1
CNA02660	XP_566659.1	2.61E-08	250	8.4	5	1	4	1
CNE00790	XP_570804.1	3.63E-08	198	6.566	2	1	1	1
CNE01150	XP_570703.1	5.08E-08	79	13.92	2	1	1	1
CNI01170	XP_572707.1	6.64E-08	229	6.987	2	1	1	1
CNK02040	XP_567680.1	8.83E-08	482	4.979	2	1	1	1
CNB04920	XP_568984.1	1.06E-07	435	5.287	2	1	1	1
CNM02300	XP_568411.1	1.11E-07	235	7.66	2	1	1	1
CNC01280	XP_569443.1	1.98E-07	562	3.559	2	1	1	1
CNA07010	XP_567018.1	2.93E-07	183	7.65	2	1	1	1
CNC03070	XP_569608.1	3.65E-07	269	7.435	2	1	1	1
CNK02140	XP_567689.1	3.66E-07	151	10.6	2	1	1	1
CNB05080	XP_569257.1	0	379	43.01	27	9	0	27
CNG02950	XP_571984.1	0	351	15.67	6	3	0	6
CNG01110	XP_571777.1	4.24E-144	801	18.98	26	9	0	26
CNG01640	XP_571882.1	2.18E-116	660	26.82	20	11	0	20
CNG01200	XP_571794.1	4.63E-104	697	23.96	9	8	0	9
CNI00870	XP_572850.1	2.92E-93	236	57.2	21	8	0	21
CNI01300	XP_572683.1	2.05E-90	312	31.41	11	5	0	11
CNF00610	XP_571239.1	1.62E-83	563	23.62	14	8	0	14
CNK02880	XP_567883.1	2.00E-78	400	31.25	14	7	0	14
CNG03710	XP_572077.1	2.57E-77	494	29.96	13	7	0	13
CNF04770	XP_571442.1	7.95E-75	636	24.37	13	8	0	13
CNC01640	XP_569969.1	1.11E-69	892	12.67	8	6	0	8
CNJ01090	XP_567488.1	2.31E-69	375	23.73	8	4	0	8
CNK02860	XP_567881.1	3.36E-67	273	31.87	14	6	0	14
CNK01820	XP_567661.1	6.91E-60	571	20.49	7	6	0	7
CNF02630	XP_571357.1	1.45E-58	214	33.18	16	5	0	16
CNF04250	XP_571705.1	1.98E-56	606	15.35	7	5	0	7
CNH00340	XP_572226.1	7.91E-55	630	12.86	6	5	0	6
CNI00900	XP_572819.1	8.48E-54	500	19.8	8	6	0	8
CNC04670	XP_569724.1	1.35E-51	881	8.173	6	4	0	6
CNB05750	XP_569316.1	1.78E-51	423	18.2	10	4	0	10
CNN00580	XP_568592.1	5.49E-45	391	24.55	7	4	0	7
CNG00700	XP_571791.1	2.57E-44	1778	4.387	6	4	0	6
CNL05070	XP_568049.1	1.46E-42	524	20.99	5	5	0	5
CNI01760	XP_572667.1	1.54E-41	497	17.91	4	3	0	4
CNA02630	XP_566654.1	4.24E-41	312	22.44	7	4	0	7
CNI03710	XP_572595.1	6.20E-41	555	13.69	7	5	0	7
CNC06820	XP_569926.1	8.01E-41	604	11.75	4	4	0	4
CNE02040	XP_570864.1	9.62E-40	213	23.94	3	3	0	3
CNF02080	XP_571562.1	3.73E-39	301	20.93	5	4	0	5
CND00700	XP_570386.1	2.90E-37	429	13.05	6	4	0	6
CND02950	XP_570460.1	4.39E-37	502	15.74	5	4	0	5
CNI03560	XP_572607.1	2.78E-36	581	15.66	7	5	0	7
CNI02420	XP_572701.1	2.69E-33	311	18.97	7	3	0	7
CNA01870	XP_566557.1	1.92E-32	854	7.143	4	3	0	4
CNB04480	XP_568944.1	3.77E-32	587	12.44	6	4	0	6
CNA01160	XP_566558.1	3.77E-32	293	18.09	3	3	0	3
CNC01480	XP_569480.1	2.02E-31	510	11.76	3	3	0	3
CNA02400	XP_567252.1	2.62E-31	442	7.24	3	2	0	3
CNI02030	XP_572658.1	4.23E-31	654	8.563	8	3	0	8
CNB04110	XP_569236.1	4.95E-31	296	25	5	3	0	5
CNM01280	XP_568279.1	1.98E-30	237	19.83	6	3	0	6
CNC04680	XP_569726.1	3.59E-30	458	12.23	6	3	0	6
CNC00820	XP_569387.1	5.71E-30	436	13.3	4	3	0	4
CNH02650	XP_572438.1	1.95E-29	421	17.81	5	3	0	5
CNI00190	XP_572763.1	2.02E-29	374	15.78	4	3	0	4
CNH00920	XP_572287.1	5.23E-29	592	11.15	3	3	0	3
CNE00200	XP_570715.1	5.79E-29	218	27.98	3	3	0	3
CNN01820	XP_568657.1	2.50E-27	1104	5.254	3	3	0	3
CNI01580	XP_572673.1	5.23E-27	198	14.14	4	2	0	4
CNJ01750	XP_567350.1	1.27E-26	456	12.06	3	3	0	3
CNH02960	XP_572466.1	2.88E-26	392	10.97	3	3	0	3
CND00990	XP_570424.1	7.89E-26	646	8.204	3	2	0	3
CNM00820	XP_568424.1	8.43E-26	296	19.93	3	3	0	3
CNA06510	XP_566992.1	9.23E-26	353	17.56	3	3	0	3
CNC04170	XP_569663.1	1.18E-25	251	21.51	3	3	0	3
CNE03100	XP_570860.1	1.56E-24	851	6.345	3	2	0	3
CNH01520	XP_572334.1	6.44E-24	639	7.042	5	3	0	5
CNN00170	XP_568525.1	3.21E-23	986	3.651	4	2	0	4
CNA06760	XP_566907.1	9.62E-23	373	12.6	3	3	0	3
CNC02160	XP_569487.1	2.54E-22	755	7.815	3	3	0	3
CNE03390	XP_570905.1	4.01E-22	498	14.66	2	2	0	2
CNM02240	XP_568507.1	6.27E-22	129	24.03	3	2	0	3
CNL03870	XP_567946.1	7.27E-22	626	5.112	4	2	0	4
CNF01590	XP_571491.1	2.27E-21	367	12.81	2	2	0	2
CNJ01870	XP_567360.1	2.49E-21	316	17.09	3	3	0	3
CNA07220	XP_567040.1	3.68E-21	619	6.947	4	3	0	4
CNG00410	XP_571739.1	4.04E-21	392	11.73	4	3	0	4
CNI02750	XP_572885.1	4.25E-21	393	12.72	2	2	0	2
CNL04780	XP_568020.1	8.42E-21	236	29.24	5	3	0	5
CNH01240	XP_572314.1	1.89E-20	352	17.9	5	3	0	5
CNE04510	XP_571137.1	2.06E-20	374	3.743	3	1	0	3
CNB05570	XP_569300.1	2.14E-20	829	5.308	2	2	0	2
CNL06310	XP_568155.1	3.53E-20	443	7.223	2	2	0	2
CNA02590	XP_566648.1	6.49E-20	130	16.15	1	1	0	1
CNB03070	XP_568884.1	2.20E-19	213	23.94	2	2	0	2
CNC05080	XP_569805.1	3.04E-19	498	8.032	5	2	0	5
CNA00770	XP_566501.1	3.34E-19	681	5.433	2	2	0	2
CNF01900	XP_571319.1	3.34E-19	134	18.66	4	2	0	4
CNE04660	XP_571159.1	5.33E-19	172	37.79	2	2	0	2
CNE04820	XP_570999.1	5.73E-19	394	7.36	2	2	0	2
CNI02710	XP_572682.1	7.91E-19	1185	3.207	3	2	0	3
CNG02740	XP_571937.1	9.64E-19	83	36.14	4	3	0	4
CNB01440	XP_568816.1	1.33E-18	507	6.114	2	2	0	2
CNC05790	XP_569800.1	1.53E-18	493	6.288	2	2	0	2
CNF04430	XP_571406.1	5.22E-18	182	10.44	2	1	0	2
CNA03320	XP_566658.1	7.94E-18	280	12.5	3	2	0	3
CNC05950	XP_569821.1	9.90E-18	215	22.79	5	2	0	5
CNK01920	XP_567671.1	1.06E-17	195	28.72	2	2	0	2
CNI01940	XP_572660.1	1.22E-17	886	5.982	3	2	0	3
CNL06380	XP_568160.1	1.83E-17	120	14.17	2	1	0	2
CNJ01900	XP_567363.1	2.01E-17	298	17.11	4	2	0	4
CNG00630	XP_571776.1	3.77E-17	297	11.78	3	2	0	3
CND01480	XP_570286.1	6.75E-17	473	9.937	2	2	0	2
CNH02740	XP_572447.1	9.43E-17	66	19.7	4	1	0	4
CND03870	XP_570165.1	1.14E-16	259	15.44	3	2	0	3
CNB01740	XP_568842.1	1.17E-16	689	2.758	2	1	0	2
CND01050	XP_570422.1	1.43E-16	446	10.99	2	2	0	2
CNB04720	XP_568962.1	2.07E-16	152	15.79	2	2	0	2
CNH00370	XP_572229.1	2.26E-16	852	4.93	2	2	0	2
CNC01900	XP_569562.1	2.32E-16	269	8.922	1	1	0	1
CNE00250	XP_570719.1	2.47E-16	1382	2.677	2	2	0	2
CNJ01790	XP_567354.1	2.58E-16	312	9.615	2	2	0	2
CNG01520	XP_571854.1	3.53E-16	302	5.96	1	1	0	1
CND00730	XP_570393.1	3.92E-16	206	12.62	2	1	0	2
CNG00350	XP_571773.1	4.49E-16	328	7.622	1	1	0	1
CNB04960	XP_568989.1	5.63E-16	412	6.068	2	1	0	2
CND00720	XP_570300.1	8.16E-16	241	13.69	1	1	0	1
CNC04350	XP_569702.1	1.21E-15	409	7.335	2	2	0	2
CNF03650	XP_571439.1	1.56E-15	337	13.95	2	2	0	2
CNC00430	XP_569333.1	1.75E-15	340	5	1	1	0	1
CNL05280	XP_568067.1	2.05E-15	205	20.98	2	2	0	2
CNC02710	XP_569567.1	4.10E-15	166	18.07	1	1	0	1
CNI01740	XP_572668.1	5.09E-15	483	6.418	1	1	0	1
CNM00320	XP_568367.1	7.12E-15	897	4.013	2	2	0	2
CNG01890	XP_571877.1	8.39E-15	474	5.907	2	2	0	2
CNG02670	XP_571930.1	1.69E-14	492	4.268	2	1	0	2
CNK00030	XP_567772.1	1.98E-14	599	3.005	1	1	0	1
CNH02340	XP_572409.1	2.62E-14	809	6.428	2	2	0	2
CND01150	XP_570304.1	3.38E-14	236	5.508	1	1	0	1
CNC03850	XP_569623.1	8.29E-14	632	2.532	1	1	0	1
CNC07160	XP_569844.1	1.50E-13	504	7.54	2	2	0	2
CND03500	XP_570161.1	1.56E-13	398	7.538	1	1	0	1
CNG04380	XP_572117.1	1.74E-13	884	3.507	1	1	0	1
CNH02620	XP_572569.1	2.55E-13	536	5.037	1	1	0	1
CNE04640	XP_571184.1	3.38E-13	322	9.006	1	1	0	1
CNB04400	XP_568936.1	3.63E-13	146	11.64	1	1	0	1
CNI02370	XP_572705.1	3.75E-13	434	2.995	1	1	0	1
CNG04080	XP_572156.1	5.58E-13	203	10.34	1	1	0	1
CNG00640	XP_571778.1	6.24E-13	301	20.27	2	2	0	2
CNG04650	XP_572144.1	6.87E-13	806	1.985	1	1	0	1
CNC03210	XP_569641.1	8.32E-13	229	7.86	2	1	0	2
CNC03480	XP_569678.1	1.24E-12	642	5.296	2	2	0	2
CNH03160	XP_572485.1	1.80E-12	433	3.695	2	1	0	2
CNC05620	XP_570030.1	1.83E-12	622	3.376	1	1	0	1
CNI03170	XP_572636.1	2.05E-12	254	7.087	1	1	0	1
CNE03380	XP_570904.1	2.23E-12	203	9.852	1	1	0	1
CNB01460	XP_568820.1	2.54E-12	276	12.68	1	1	0	1
CNN02360	XP_568723.1	4.20E-12	200	8.5	1	1	0	1
CNA08260	XP_567068.1	4.30E-12	458	4.585	1	1	0	1
CNE03370	XP_570902.1	5.21E-12	907	5.072	2	2	0	2
CNC05550	XP_569760.1	5.33E-12	677	2.954	2	1	0	2
CNC03360	XP_569664.1	7.10E-12	444	3.604	2	1	0	2
CNK01010	XP_567789.1	7.88E-12	289	8.997	1	1	0	1
CND05390	XP_570148.1	1.20E-11	295	4.407	1	1	0	1
CNB01610	XP_568830.1	1.20E-11	196	12.24	2	1	0	2
CND04800	XP_570490.1	1.84E-11	217	8.756	1	1	0	1
CNK01650	XP_567840.1	1.94E-11	353	5.099	1	1	0	1
CNL05510	XP_568087.1	2.04E-11	74	16.22	3	1	0	3
CNA01740	XP_566540.1	3.59E-11	364	3.846	1	1	0	1
CND02440	XP_570470.1	4.11E-11	632	2.373	1	1	0	1
CNF01200	XP_571263.1	4.39E-11	364	3.846	1	1	0	1
CNL04250	XP_567977.1	5.02E-11	402	4.478	2	1	0	2
CNG01920	XP_571883.1	6.32E-11	376	5.053	1	1	0	1
CNB01050	XP_569111.1	7.33E-11	710	5.211	1	1	0	1
CNI01670	XP_572810.1	7.41E-11	750	3.467	1	1	0	1
CNF01420	XP_571582.1	7.67E-11	323	4.954	2	1	0	2
CND03140	XP_570516.1	8.67E-11	1727	1.042	1	1	0	1
CNB00030	XP_568749.1	1.07E-10	380	3.684	3	1	0	3
CNJ01670	XP_567344.1	1.14E-10	1020	1.863	1	1	0	1
CNB03250	XP_568902.1	1.25E-10	244	8.607	1	1	0	1
CND01010	XP_570312.1	1.36E-10	235	7.66	1	1	0	1
CNA01520	XP_566624.1	1.63E-10	472	5.085	1	1	0	1
CNC05890	XP_569812.1	2.13E-10	433	3.464	1	1	0	1
CNF03510	XP_571427.1	2.34E-10	226	6.195	2	1	0	2
CNN00190	XP_568731.1	2.37E-10	1280	1.406	1	1	0	1
CNC04700	XP_569730.1	2.76E-10	554	2.708	2	1	0	2
CNH01960	XP_572562.1	2.87E-10	131	10.69	1	1	0	1
CNI00250	XP_572770.1	3.55E-10	325	6.769	1	1	0	1
CNA07320	XP_567048.1	3.62E-10	898	3.452	1	1	0	1
CNC02330	XP_569512.1	4.00E-10	466	4.721	1	1	0	1
CNI02070	XP_572830.1	5.39E-10	499	3.607	1	1	0	1
CNE02490	XP_570952.1	6.18E-10	428	5.841	1	1	0	1
CNA03990	XP_566744.1	7.27E-10	364	4.121	2	1	0	2
CNG00980	XP_571843.1	8.62E-10	557	3.052	1	1	0	1
CNI03450	XP_572619.1	9.31E-10	104	15.38	1	1	0	1
CNH00330	XP_572225.1	1.05E-09	357	4.762	1	1	0	1
CNA00090	XP_566441.1	1.11E-09	216	8.333	1	1	0	1
CNL05110	XP_568050.1	1.12E-09	246	6.911	1	1	0	1
CNL06190	XP_568146.1	1.57E-09	303	4.29	1	1	0	1
CNE04110	XP_571068.1	1.81E-09	72	23.61	2	1	0	2
CNA00020	XP_566435.1	1.90E-09	320	5.938	1	1	0	1
CND00620	XP_570305.1	1.96E-09	249	6.024	2	1	0	2
CNI02140	XP_572644.1	2.17E-09	2043	0.8321	1	1	0	1
CNB00680	XP_569077.1	2.19E-09	69	15.94	1	1	0	1
CNN02220	XP_568708.1	2.62E-09	401	9.476	1	1	0	1
CNC02790	XP_569574.1	2.67E-09	368	5.707	1	1	0	1
CNC06300	XP_569888.1	2.80E-09	493	4.057	1	1	0	1
CNH01340	XP_572322.1	3.42E-09	281	7.473	1	1	0	1
CNL06780	XP_568196.1	3.49E-09	386	4.922	1	1	0	1
CNA07770	XP_567124.1	3.58E-09	847	1.417	1	1	0	1
CNB00100	XP_568756.1	3.78E-09	301	2.99	1	1	0	1
CNH03090	XP_572479.1	4.02E-09	579	6.39	1	1	0	1
CNC02530	XP_569546.1	4.24E-09	110	11.82	2	1	0	2
CNH03120	XP_572481.1	5.52E-09	366	8.743	1	1	0	1
CNM00850	XP_568418.1	5.58E-09	466	6.009	1	1	0	1
CND04360	XP_570674.1	5.68E-09	251	11.95	1	1	0	1
CNJ02550	XP_567546.1	5.80E-09	56	26.79	1	1	0	1
CNC07040	XP_569849.1	6.11E-09	489	3.272	2	1	0	2
CNF00270	XP_571451.1	6.47E-09	567	4.056	1	1	0	1
CNH03830	XP_572541.1	7.58E-09	755	6.49	1	1	0	1
CNG00660	XP_571783.1	9.53E-09	1063	2.54	2	1	0	2
CNK01260	XP_567736.1	9.73E-09	592	3.209	1	1	0	1
CNE04260	XP_571080.1	1.04E-08	548	4.197	1	1	0	1
CNL03740	XP_567935.1	1.06E-08	498	6.827	1	1	0	1
CNA00830	XP_566510.1	1.13E-08	117	10.26	1	1	0	1
CNA06730	XP_566905.1	1.34E-08	726	2.617	1	1	0	1
CNB04330	XP_568932.1	1.34E-08	560	3.75	1	1	0	1
CNK02210	XP_567695.1	1.56E-08	485	5.979	1	1	0	1
CNB00910	XP_569098.1	1.67E-08	100	41	1	1	0	1
CNF02220	XP_571320.1	2.03E-08	218	8.716	1	1	0	1
CNE04760	XP_571182.1	2.16E-08	268	5.97	1	1	0	1
CNE03140	XP_570867.1	2.20E-08	449	4.677	1	1	0	1
CNL05860	XP_568119.1	2.21E-08	561	4.456	1	1	0	1
CNF00780	XP_571490.1	2.29E-08	1431	1.258	1	1	0	1
CND03190	XP_570514.1	2.45E-08	1592	1.382	1	1	0	1
CNA07250	XP_567258.1	2.60E-08	628	3.662	1	1	0	1
CNC06670	XP_569917.1	3.03E-08	469	3.198	1	1	0	1
CND06120	XP_570519.1	3.15E-08	852	3.404	2	1	0	2
CNA06080	XP_566962.1	3.31E-08	106	13.21	1	1	0	1
CND02360	XP_570442.1	3.51E-08	118	11.86	1	1	0	1
CNB00900	XP_569097.1	3.65E-08	785	3.057	1	1	0	1
CNL06520	XP_568172.1	5.53E-08	443	4.74	1	1	0	1
CNH01590	XP_572340.1	6.02E-08	382	4.45	1	1	0	1
CNF01180	XP_571565.1	6.33E-08	276	8.333	1	1	0	1
CNA03770	XP_566711.1	7.75E-08	375	4.8	1	1	0	1
CNK03410	XP_567924.1	8.28E-08	361	4.432	1	1	0	1
CNE02750	XP_571138.1	8.28E-08	423	4.492	1	1	0	1
CNN00630	XP_568597.1	8.69E-08	373	3.485	1	1	0	1
CNE03420	XP_570908.1	8.77E-08	314	6.688	1	1	0	1
CNI03770	XP_572589.1	8.86E-08	248	6.452	1	1	0	1
CNC03560	XP_569690.1	1.12E-07	638	2.821	1	1	0	1
CNA01190	XP_566566.1	1.19E-07	268	6.343	1	1	0	1
CNG03120	XP_572017.1	1.20E-07	217	13.82	1	1	0	1
CNC04840	XP_569768.1	1.29E-07	497	3.421	1	1	0	1
CNF02270	XP_571324.1	1.33E-07	261	7.28	2	1	0	2
CND06170	XP_570090.1	1.35E-07	455	3.077	1	1	0	1
CNC03000	XP_569596.1	1.38E-07	247	8.097	1	1	0	1
CNG02210	XP_571929.1	1.40E-07	57	12.28	1	1	0	1
CNK02200	XP_567694.1	1.42E-07	520	2.692	1	1	0	1
CNF03200	XP_571392.1	1.45E-07	441	3.628	1	1	0	1
CNB00490	XP_569058.1	1.59E-07	1186	2.867	1	1	0	1
CNE01350	XP_570726.1	1.62E-07	172	19.77	1	1	0	1
CNF04900	XP_571621.1	1.62E-07	381	2.887	2	1	0	2
CNE03010	XP_570847.1	1.71E-07	748	2.674	1	1	0	1
CNC04560	XP_569706.1	1.88E-07	427	3.981	1	1	0	1
CNA06170	XP_566968.1	2.03E-07	398	4.523	1	1	0	1
CNH00550	XP_572249.1	2.18E-07	475	6.526	1	1	0	1
CNH01020	XP_572294.1	2.34E-07	667	3.898	1	1	0	1
CNK00250	XP_567595.1	2.36E-07	1673	2.331	1	1	0	1
CNI04110	XP_572924.1	2.41E-07	362	6.354	1	1	0	1
CNI02920	XP_572906.1	2.62E-07	92	16.3	1	1	0	1
CNF02420	XP_571566.1	2.77E-07	631	2.377	1	1	0	1
CNC04150	XP_569659.1	2.89E-07	554	2.347	1	1	0	1
CNI02560	XP_572692.1	3.07E-07	332	5.723	1	1	0	1
CNG03340	XP_572061.1	3.08E-07	318	6.289	1	1	0	1
CNC06970	XP_569856.1	3.12E-07	660	2.576	1	1	0	1
CNK01120	XP_567798.1	3.14E-07	538	5.204	1	1	0	1
CNC06600	XP_569913.1	3.15E-07	476	4.202	1	1	0	1
CNB05530	XP_569296.1	3.65E-07	1010	1.683	1	1	0	1
CNB01580	XP_568828.1	3.79E-07	1357	2.579	1	1	0	1
CNF04400	XP_571400.1	3.88E-07	189	13.23	1	1	0	1
CND01190	XP_570406.1	4.09E-07	453	4.636	1	1	0	1
CNF02980	XP_571373.1	4.49E-07	447	5.817	1	1	0	1
CNG04310	XP_572103.1	4.80E-07	796	1.884	1	1	0	1
CNC03990	XP_569634.1	4.98E-07	359	4.735	1	1	0	1
CNA01220	XP_566572.1	5.02E-07	135	16.3	1	1	0	1
CND03480	XP_570562.1	5.43E-07	552	2.899	1	1	0	1
CNC00220	XP_569392.1	5.48E-07	625	3.84	1	1	0	1
CNF00810	XP_571493.1	5.63E-07	234	6.41	1	1	0	1
