# Supplementary material for: Protein Composition of Infectious Spores Reveals Novel Sexual Development and Germination Factors in Cryptococcus
Source: PLoS Genet. 2015 Aug 27;11(8):e1005490. doi: 10.1371/journal.pgen.1005490 (PMC4551743; doi:10.1371/journal.pgen.1005490)
Supplement: S3 Table — (XLS) [file pgen.1005490.s011.xls]

## Sheet: Spore-enriched
374 spore enriched proteins				88 spore enriched proteins				18 spore enriched proteins
Gene ID	Protein ID	Spore PSM		Gene ID	Protein ID	Spore PSM		Gene ID	Protein ID	Spore PSM
CNK01510	XP_567740.1	90		CNK01510	XP_567740.1	90		CNK01510	XP_567740.1	90
CNA04360	XP_566791.1	39		CNA04360	XP_566791.1	39		CNA04360	XP_566791.1	39
CND00650	XP_570303.1	37		CND00650	XP_570303.1	37		CND00650	XP_570303.1	37
CNB02490	XP_569173.1	10		CNB02490	XP_569173.1	10		CNE04320	XP_571089.1	10
CNI03280	XP_572925.1	10		CNI03280	XP_572925.1	10		CNG02530	XP_571997.1	10
CNA07890	XP_567136.1	9		CNA07890	XP_567136.1	9		CNB05520	XP_569295.1	9
CNE04320	XP_571089.1	9		CNE04320	XP_571089.1	9		CNB02490	XP_569173.1	9
CNB00580	XP_569068.1	8		CNB00580	XP_569068.1	8		CNB00580	XP_569068.1	8
CNC00460	XP_569336.1	8		CNC00460	XP_569336.1	8		CNC00460	XP_569336.1	8
CNB04980	XP_568990.1	6		CNB04980	XP_568990.1	6		CNA07890	XP_567136.1	6
CNF01160	XP_571548.1	6		CNF01160	XP_571548.1	6		CNB04980	XP_568990.1	6
CNG02530	XP_571997.1	6		CNG02530	XP_571997.1	6		CND04560	XP_570610.1	6
CNB05520	XP_569295.1	5		CNB05520	XP_569295.1	5		CNG01830	XP_571921.1	5
CND02290	XP_570447.1	5		CND02290	XP_570447.1	5		CNI03280	XP_572925.1	5
CND04560	XP_570610.1	5		CND04560	XP_570610.1	5		CNE01730	XP_570796.1	5
CNE01730	XP_570796.1	5		CNE01730	XP_570796.1	5		CNF01160	XP_571548.1	5
CNG01830	XP_571921.1	5		CNG01830	XP_571921.1	5		CND02290	XP_570447.1	5
CNF02470	XP_571343.1	3		CNF02470	XP_571343.1	3		CNF02470	XP_571343.1	3
CNF01040	XP_571253.1	37		CNF01040	XP_571253.1	37
CNL05270	XP_568066.1	11		CNL05270	XP_568066.1	11
CNF02440	XP_571339.1	11		CNF02440	XP_571339.1	11
CNI04080	XP_572901.1	10		CNI04080	XP_572901.1	10
CNJ00060	XP_567264.1	10		CNJ00060	XP_567264.1	10
CNK01940	XP_567672.1	8		CNK01940	XP_567672.1	8
CNA00110	XP_567248.1	6		CNA00110	XP_567248.1	6
CNC03300	XP_569656.1	6		CNC03300	XP_569656.1	6
CND02040	XP_570223.1	6		CND02040	XP_570223.1	6
CNI03420	XP_572878.1	6		CNI03420	XP_572878.1	6
CNL06370	XP_568234.1	6		CNL06370	XP_568234.1	6
CNB04290	XP_568928.1	6		CNB04290	XP_568928.1	6
CNB02480	XP_569172.1	6		CNB02480	XP_569172.1	6
CNC03340	XP_569660.1	5		CNC03340	XP_569660.1	5
CNG00550	XP_571761.1	5		CNG00550	XP_571761.1	5
CNH01940	XP_572561.1	5		CNH01940	XP_572561.1	5
CNI02700	XP_572909.1	5		CNI02700	XP_572909.1	5
CNA02030	XP_566583.1	4		CNA02030	XP_566583.1	4
CNB00380	XP_568779.1	4		CNB00380	XP_568779.1	4
CNB02000	XP_569128.1	4		CNB02000	XP_569128.1	4
CNI00600	XP_572799.1	4		CNI00600	XP_572799.1	4
CNI02470	XP_572872.1	4		CNI02470	XP_572872.1	4
CNI04060	XP_572928.1	4		CNI04060	XP_572928.1	4
CNA05330	XP_566844.1	4		CNA05330	XP_566844.1	4
CNI00690	XP_572756.1	4		CNI00690	XP_572756.1	4
CNH02490	XP_572424.1	4		CNH02490	XP_572424.1	4
CNI00780	XP_572747.1	4		CNI00780	XP_572747.1	4
CNA06460	XP_566988.1	3		CNA06460	XP_566988.1	3
CNA05710	XP_567242.1	3		CNA05710	XP_567242.1	3
CNB04810	XP_568971.1	3		CNB04810	XP_568971.1	3
CND00490	XP_570317.1	3		CND00490	XP_570317.1	3
CNE01990	XP_570840.1	3		CNE01990	XP_570840.1	3
CNG03050	XP_572002.1	3		CNG03050	XP_572002.1	3
CNG02570	XP_572005.1	3		CNG02570	XP_572005.1	3
CNG04640	XP_572142.1	3		CNG04640	XP_572142.1	3
CNK00170	XP_567730.1	3		CNK00170	XP_567730.1	3
CNM01570	XP_568334.1	3		CNM01570	XP_568334.1	3
CNF04140	XP_571709.1	3		CNF04140	XP_571709.1	3
CNG02840	XP_571967.1	3		CNG02840	XP_571967.1	3
CNH02930	XP_572464.1	3		CNH02930	XP_572464.1	3
CNI00910	XP_572821.1	3		CNI00910	XP_572821.1	3
CNG03900	XP_572109.1	3		CNG03900	XP_572109.1	3
CNM01720	XP_568314.1	2		CNM01720	XP_568314.1	2
CNN01790	XP_568682.1	2		CNN01790	XP_568682.1	2
CNN02330	XP_568720.1	2		CNN02330	XP_568720.1	2
CNB04680	XP_568958.1	2		CNB04680	XP_568958.1	2
CNC03740	XP_569607.1	2		CNC03740	XP_569607.1	2
CNC05160	XP_569863.1	2		CNC05160	XP_569863.1	2
CNC06710	XP_569921.1	2		CNC06710	XP_569921.1	2
CND06180	XP_570088.1	2		CND06180	XP_570088.1	2
CND04370	XP_570115.1	2		CND04370	XP_570115.1	2
CND02660	XP_570241.1	2		CND02660	XP_570241.1	2
CND03520	XP_570668.1	2		CND03520	XP_570668.1	2
CNE00300	XP_570727.1	2		CNE00300	XP_570727.1	2
CNE00360	XP_570735.1	2		CNE00360	XP_570735.1	2
CNF03560	XP_571664.1	2		CNF03560	XP_571664.1	2
CNF03640	XP_571706.1	2		CNF03640	XP_571706.1	2
CNG00230	XP_571754.1	2		CNG00230	XP_571754.1	2
CNG04600	XP_572138.1	2		CNG04600	XP_572138.1	2
CNH03520	XP_572517.1	2		CNH03520	XP_572517.1	2
CNH00580	XP_572547.1	2		CNH00580	XP_572547.1	2
CNA06180	XP_566969.1	2		CNA06180	XP_566969.1	2
CNA07970	XP_567177.1	2		CNA07970	XP_567177.1	2
CNB02350	XP_569006.1	2		CNB02350	XP_569006.1	2
CNB00620	XP_569072.1	2		CNB00620	XP_569072.1	2
CNE01870	XP_571223.1	2		CNE01870	XP_571223.1	2
CNF00130	XP_571464.1	2		CNF00130	XP_571464.1	2
CNA06030	XP_566957.1	2		CNA06030	XP_566957.1	2
CNL03970	XP_567953.1	2		CNL03970	XP_567953.1	2
CNM00470	XP_568357.1	2		CNM00470	XP_568357.1	2
CNC04480	XP_569698.1	15
CND01720	XP_570266.1	14
CNA07720	XP_567120.1	11
CNI02270	XP_572879.1	6
CNA05610	XP_566884.1	5
CNM00780	XP_568325.1	5
CNB02700	XP_568859.1	5
CNA00050	XP_566438.1	4
CND00570	XP_570313.1	4
CNG03330	XP_572059.1	4
CNL06250	XP_568150.1	4
CNC02620	XP_569554.1	4
CNA06110	XP_566965.1	3
CNJ00810	XP_567461.1	3
CNM00180	XP_568373.1	3
CNC03170	XP_570043.1	3
CND06390	XP_570071.1	3
CND02880	XP_570209.1	3
CNE00880	XP_570821.1	3
CNE02550	XP_570957.1	3
CNH03220	XP_572491.1	3
CNH03570	XP_572521.1	3
CNI00310	XP_572764.1	3
CNI03090	XP_572935.1	3
CNJ02470	XP_567539.1	3
CNC03730	XP_569605.1	3
CNC07000	XP_569852.1	3
CNJ00270	XP_567284.1	3
CNK01880	XP_567667.1	3
CNL04350	XP_567986.1	3
CNB00410	XP_568783.1	3
CND06070	XP_570656.1	3
CNE01600	XP_570779.1	3
CNH01380	XP_572326.1	3
CNA01450	XP_566613.1	2
CNA05790	XP_566898.1	2
CNA02310	XP_567149.1	2
CNA05890	XP_567204.1	2
CNJ01910	XP_567435.1	2
CNK01230	XP_567808.1	2
CNK02600	XP_567860.1	2
CNL05240	XP_568063.1	2
CNL06720	XP_568191.1	2
CNM00040	XP_568390.1	2
CNN01100	XP_568552.1	2
CNB00740	XP_569083.1	2
CNB00870	XP_569094.1	2
CNB01040	XP_569110.1	2
CNC05190	XP_569866.1	2
CNC01040	XP_569964.1	2
CND01800	XP_570254.1	2
CND00120	XP_570358.1	2
CND05820	XP_570485.1	2
CND02980	XP_570504.1	2
CND04420	XP_570615.1	2
CNE00660	XP_570787.1	2
CNE03330	XP_570896.1	2
CNE03640	XP_570935.1	2
CNE03740	XP_570947.1	2
CNF01750	XP_571681.1	2
CNF02380	XP_571696.1	2
CNG00030	XP_571719.1	2
CNG03370	XP_572067.1	2
CNH00470	XP_572239.1	2
CNH00570	XP_572251.1	2
CNH00820	XP_572275.1	2
CNH01190	XP_572309.1	2
CNH02060	XP_572380.1	2
CNH02380	XP_572413.1	2
CNI03350	XP_572873.1	2
CNI03520	XP_572613.1	2
CNA07470	XP_567097.1	2
CNJ02920	XP_567572.1	2
CNL04400	XP_567991.1	2
CNL04690	XP_568012.1	2
CNB02370	XP_569320.1	2
CNC07030	XP_569854.1	2
CND06060	XP_570096.1	2
CND02380	XP_570269.1	2
CND02050	XP_570457.1	2
CNE02700	XP_570978.1	2
CNF02240	XP_571322.1	2
CNG01230	XP_571800.1	2
CNG02720	XP_571935.1	2
CNI04170	XP_572602.1	2
CNA00060	XP_566439.1	1
CNA00760	XP_566499.1	1
CNA01730	XP_566538.1	1
CNA02600	XP_566650.1	1
CNA04070	XP_566753.1	1
CNA03240	XP_566761.1	1
CNA06700	XP_566903.1	1
CNA06010	XP_566955.1	1
CNA06980	XP_567015.1	1
CNA07210	XP_567039.1	1
CNA07480	XP_567098.1	1
CNJ01540	XP_567334.1	1
CNJ02090	XP_567380.1	1
CNJ01020	XP_567481.1	1
CNJ02280	XP_567523.1	1
CNJ02630	XP_567553.1	1
CNK00350	XP_567604.1	1
CNK00370	XP_567606.1	1
CNK00560	XP_567620.1	1
CNK01780	XP_567657.1	1
CNK02070	XP_567683.1	1
CNK01220	XP_567807.1	1
CNK02590	XP_567859.1	1
CNK02700	XP_567869.1	1
CNK03070	XP_567900.1	1
CNL04230	XP_567975.1	1
CNL04290	XP_567980.1	1
CNL04590	XP_568005.1	1
CNL04730	XP_568016.1	1
CNL05810	XP_568114.1	1
CNM00640	XP_568345.1	1
CNM01130	XP_568406.1	1
CNM01390	XP_568471.1	1
CNN01350	XP_568594.1	1
CNN01370	XP_568599.1	1
CNN00830	XP_568629.1	1
CNN02270	XP_568715.1	1
CNB01300	XP_568802.1	1
CNB02800	XP_568868.1	1
CNB04840	XP_568974.1	1
CNB03410	XP_569024.1	1
CNB03820	XP_569028.1	1
CNB00640	XP_569074.1	1
CNB02090	XP_569137.1	1
CNB05050	XP_569254.1	1
CNB05730	XP_569314.1	1
CNB05760	XP_569317.1	1
CNC00470	XP_569337.1	1
CNC00250	XP_569398.1	1
CNC04460	XP_569696.1	1
CNC00840	XP_569955.1	1
CND03960	XP_570159.1	1
CND03810	XP_570167.1	1
CND01880	XP_570240.1	1
CND01670	XP_570274.1	1
CND00190	XP_570339.1	1
CND00160	XP_570341.1	1
CND00150	XP_570365.1	1
CND02870	XP_570464.1	1
CND05440	XP_570566.1	1
CND03650	XP_570574.1	1
CND03950	XP_570630.1	1
CND05300	XP_570646.1	1
CND03360	XP_570670.1	1
CNE01320	XP_570718.1	1
CNE00330	XP_570733.1	1
CNE02470	XP_570950.1	1
CNE00970	XP_571168.1	1
CNE01700	XP_571228.1	1
CNE01160	XP_571232.1	1
CNF00710	XP_571243.1	1
CNF00900	XP_571250.1	1
CNF03890	XP_571346.1	1
CNF04080	XP_571380.1	1
CNF01560	XP_571510.1	1
CNF01000	XP_571542.1	1
CNF03250	XP_571606.1	1
CNF03330	XP_571610.1	1
CNF03370	XP_571648.1	1
CNG00470	XP_571750.1	1
CNG00560	XP_571763.1	1
CNG00610	XP_571774.1	1
CNG01300	XP_571813.1	1
CNG01080	XP_571867.1	1
CNG03010	XP_571994.1	1
CNG03460	XP_572031.1	1
CNG03660	XP_572073.1	1
CNG03790	XP_572083.1	1
CNG03860	XP_572096.1	1
CNG04680	XP_572147.1	1
CNH00190	XP_572214.1	1
CNH00940	XP_572288.1	1
CNH01200	XP_572310.1	1
CNH01570	XP_572338.1	1
CNH02430	XP_572418.1	1
CNI03700	XP_572597.1	1
CNI03110	XP_572640.1	1
CNI02500	XP_572698.1	1
CNI00160	XP_572740.1	1
CNI01480	XP_572818.1	1
CNI01980	XP_572828.1	1
CNI02240	XP_572881.1	1
CNI04200	XP_572922.1	1
CNI02970	XP_572937.1	1
CNI01450	XP_572960.1	1
CNI04410	XP_573021.1	1
CNA01330	XP_566591.1	1
CNA01400	XP_566604.1	1
CNA07140	XP_567033.1	1
CNA08360	XP_567075.1	1
CNA02930	XP_567236.1	1
CNJ00520	XP_567305.1	1
CNJ02880	XP_567568.1	1
CNL04600	XP_568214.1	1
CNB02760	XP_568865.1	1
CNB05240	XP_569271.1	1
CNC00090	XP_569365.1	1
CND04530	XP_570104.1	1
CND04350	XP_570117.1	1
CND02350	XP_570435.1	1
CNE03250	XP_571204.1	1
CNF00860	XP_571511.1	1
CNG00360	XP_571731.1	1
CNG02370	XP_571962.1	1
CNG02890	XP_571977.1	1
CNG03850	XP_572094.1	1
CNG03880	XP_572100.1	1
CNG04000	XP_572128.1	1
CNH01920	XP_572367.1	1
CNI02830	XP_572655.1	1
CNI01830	XP_572826.1	1
CNA01680	XP_566528.1	1
CNA01320	XP_566589.1	1
CNA03600	XP_566700.1	1
CNA04750	XP_566867.1	1
CNA07100	XP_567027.1	1
CNA08280	XP_567069.1	1
CNJ02390	XP_567437.1	1
CNJ01040	XP_567483.1	1
CNJ02220	XP_567517.1	1
CNJ02460	XP_567538.1	1
CNK02770	XP_567874.1	1
CNK03350	XP_567919.1	1
CNL05290	XP_568068.1	1
CNL06760	XP_568195.1	1
CNL04610	XP_568215.1	1
CNL04580	XP_568219.1	1
CNM01790	XP_568310.1	1
CNM00390	XP_568363.1	1
CNN00480	XP_568580.1	1
CNN00850	XP_568633.1	1
CNN02200	XP_568706.1	1
CNB00120	XP_568758.1	1
CNB01130	XP_568787.1	1
CNB01680	XP_568836.1	1
CNB00600	XP_569070.1	1
CNB02570	XP_569180.1	1
CNB03940	XP_569220.1	1
CNB05550	XP_569298.1	1
CNC01090	XP_569432.1	1
CNC01350	XP_569453.1	1
CNC01430	XP_569471.1	1
CNC01840	XP_569540.1	1
CNC02960	XP_569594.1	1
CNC04060	XP_569645.1	1
CNC04530	XP_569701.1	1
CNC05570	XP_569765.1	1
CNC07080	XP_569833.1	1
CNC06950	XP_569853.1	1
CNC06630	XP_569915.1	1
CNC01170	XP_569963.1	1
CNC06010	XP_569978.1	1
CNC06320	XP_569986.1	1
CNC04970	XP_570020.1	1
CND04180	XP_570135.1	1
CND05510	XP_570142.1	1
CND00760	XP_570371.1	1
CNE01930	XP_570828.1	1
CNE01110	XP_570858.1	1
CNE03350	XP_570898.1	1
CNE02430	XP_570944.1	1
CNE04010	XP_571031.1	1
CNF01870	XP_571315.1	1
CNF04690	XP_571434.1	1
CNF00790	XP_571532.1	1
CNF02310	XP_571551.1	1
CNF01150	XP_571567.1	1
CNF03390	XP_571620.1	1
CNF01830	XP_571642.1	1
CNF03770	XP_571670.1	1
CNG00270	XP_571760.1	1
CNG02420	XP_571968.1	1
CNG04330	XP_572105.1	1
CNH00080	XP_572202.1	1
CNH01060	XP_572298.1	1
CNH01090	XP_572300.1	1
CNH02920	XP_572463.1	1
CNI03810	XP_572624.1	1
CNI00140	XP_572773.1	1
CNI01420	XP_572820.1	1
CNI01850	XP_572845.1	1

## Sheet: Yeast-enriched
334 yeast enriched proteins				77 yeast enriched proteins				16 yeast enriched proteins
Gene ID	Protein ID	Yeast PSM		Gene ID	Protein ID	Yeast PSM		Gene ID	Protein ID	Yeast PSM
CND06170	XP_570090.1	3		CND06170	XP_570090.1	3		CND06170	XP_570090.1	3
CND01050	XP_570422.1	4		CND01050	XP_570422.1	4		CND01050	XP_570422.1	4
CNH01340	XP_572322.1	4		CNH01340	XP_572322.1	4		CNH01340	XP_572322.1	4
CNN02360	XP_568723.1	5		CNN02360	XP_568723.1	5		CNN02360	XP_568723.1	5
CNB01440	XP_568816.1	6		CNB01440	XP_568816.1	6		CNB01440	XP_568816.1	6
CNG00410	XP_571739.1	8		CNG00410	XP_571739.1	8		CNG00410	XP_571739.1	8
CNH02740	XP_572447.1	9		CNH02740	XP_572447.1	9		CNH02740	XP_572447.1	9
CNJ01750	XP_567350.1	10		CNJ01750	XP_567350.1	10		CNJ01750	XP_567350.1	10
CNI02030	XP_572658.1	10		CNI02030	XP_572658.1	10		CNI02030	XP_572658.1	10
CNB05750	XP_569316.1	16		CNB05750	XP_569316.1	16		CNB05750	XP_569316.1	16
CNI03560	XP_572607.1	18		CNI03560	XP_572607.1	18		CNI03560	XP_572607.1	18
CNK01820	XP_567661.1	19		CNK01820	XP_567661.1	19		CNK01820	XP_567661.1	19
CNI00900	XP_572819.1	19		CNI00900	XP_572819.1	19		CNI00900	XP_572819.1	19
CNK02880	XP_567883.1	21		CNK02880	XP_567883.1	21		CNK02880	XP_567883.1	21
CNF00610	XP_571239.1	31		CNF00610	XP_571239.1	31		CNF00610	XP_571239.1	31
CNI00870	XP_572850.1	34		CNI00870	XP_572850.1	34		CNI00870	XP_572850.1	34
CNA00090	XP_566441.1	2		CNA00090	XP_566441.1	2
CNA01740	XP_566540.1	2		CNA01740	XP_566540.1	2
CNA07320	XP_567048.1	2		CNA07320	XP_567048.1	2
CNB01580	XP_568828.1	2		CNB01580	XP_568828.1	2
CNB04330	XP_568932.1	2		CNB04330	XP_568932.1	2
CNB00910	XP_569098.1	2		CNB00910	XP_569098.1	2
CNC00220	XP_569392.1	2		CNC00220	XP_569392.1	2
CND01190	XP_570406.1	2		CND01190	XP_570406.1	2
CNE03010	XP_570847.1	2		CNE03010	XP_570847.1	2
CNG03120	XP_572017.1	2		CNG03120	XP_572017.1	2
CNG04650	XP_572144.1	2		CNG04650	XP_572144.1	2
CNH01590	XP_572340.1	2		CNH01590	XP_572340.1	2
CNK00880	XP_567651.1	2		CNK00880	XP_567651.1	2
CNB03730	XP_569206.1	2		CNB03730	XP_569206.1	2
CNE00950	XP_570835.1	2		CNE00950	XP_570835.1	2
CNE05330	XP_571057.1	2		CNE05330	XP_571057.1	2
CNE02300	XP_571218.1	2		CNE02300	XP_571218.1	2
CNF04620	XP_571426.1	2		CNF04620	XP_571426.1	2
CNG00350	XP_571773.1	2		CNG00350	XP_571773.1	2
CNA02590	XP_566648.1	3		CNA02590	XP_566648.1	3
CNA03990	XP_566744.1	3		CNA03990	XP_566744.1	3
CNA07250	XP_567258.1	3		CNA07250	XP_567258.1	3
CNC02330	XP_569512.1	3		CNC02330	XP_569512.1	3
CNF04430	XP_571406.1	3		CNF04430	XP_571406.1	3
CNF01420	XP_571582.1	3		CNF01420	XP_571582.1	3
CNH00330	XP_572225.1	3		CNH00330	XP_572225.1	3
CNL06690	XP_568189.1	3		CNL06690	XP_568189.1	3
CNE01670	XP_570786.1	3		CNE01670	XP_570786.1	3
CNE04050	XP_571058.1	3		CNE04050	XP_571058.1	3
CNA00830	XP_566510.1	3		CNA00830	XP_566510.1	3
CNL03740	XP_567935.1	4		CNL03740	XP_567935.1	4
CNM00320	XP_568367.1	4		CNM00320	XP_568367.1	4
CNH01960	XP_572562.1	4		CNH01960	XP_572562.1	4
CNM02270	XP_568264.1	4		CNM02270	XP_568264.1	4
CNC02700	XP_569566.1	4		CNC02700	XP_569566.1	4
CNA08260	XP_567068.1	4		CNA08260	XP_567068.1	4
CNJ01900	XP_567363.1	5		CNJ01900	XP_567363.1	5
CNH02960	XP_572466.1	5		CNH02960	XP_572466.1	5
CNC01030	XP_569422.1	5		CNC01030	XP_569422.1	5
CNC06850	XP_569928.1	5		CNC06850	XP_569928.1	5
CNE03360	XP_570900.1	5		CNE03360	XP_570900.1	5
CNL03870	XP_567946.1	6		CNL03870	XP_567946.1	6
CNA04940	XP_566934.1	6		CNA04940	XP_566934.1	6
CNC04670	XP_569724.1	7		CNC04670	XP_569724.1	7
CNG02670	XP_571930.1	7		CNG02670	XP_571930.1	7
CNG04080	XP_572156.1	7		CNG04080	XP_572156.1	7
CNF04400	XP_571400.1	8		CNF04400	XP_571400.1	8
CNG00700	XP_571791.1	8		CNG00700	XP_571791.1	8
CNI01760	XP_572667.1	8		CNI01760	XP_572667.1	8
CNI00190	XP_572763.1	8		CNI00190	XP_572763.1	8
CND01250	XP_570291.1	8		CND01250	XP_570291.1	8
CNJ01870	XP_567360.1	8		CNJ01870	XP_567360.1	8
CNB05570	XP_569300.1	8		CNB05570	XP_569300.1	8
CNB04480	XP_568944.1	10		CNB04480	XP_568944.1	10
CNC01480	XP_569480.1	10		CNC01480	XP_569480.1	10
CNC06820	XP_569926.1	10		CNC06820	XP_569926.1	10
CNL04780	XP_568020.1	11		CNL04780	XP_568020.1	11
CNB04720	XP_568962.1	11		CNB04720	XP_568962.1	11
CNG02950	XP_571984.1	15		CNG02950	XP_571984.1	15
CNN00580	XP_568592.1	17		CNN00580	XP_568592.1	17
CNG01110	XP_571777.1	30		CNG01110	XP_571777.1	30
CNA01770	XP_566543.1	1
CNA01080	XP_566550.1	1
CNA01090	XP_566552.1	1
CNA01890	XP_566561.1	1
CNA01950	XP_566573.1	1
CNA02000	XP_566580.1	1
CNA02230	XP_566610.1	1
CNA02360	XP_566628.1	1
CNA02410	XP_566632.1	1
CNA04710	XP_566861.1	1
CNA05620	XP_566885.1	1
CNA04870	XP_566927.1	1
CNA06300	XP_566977.1	1
CNA06380	XP_566983.1	1
CNA08010	XP_567181.1	1
CNA05560	XP_567199.1	1
CNA05370	XP_567202.1	1
CNJ02000	XP_567373.1	1
CNJ02320	XP_567445.1	1
CNJ01140	XP_567492.1	1
CNK00450	XP_567614.1	1
CNK01800	XP_567659.1	1
CNK01850	XP_567664.1	1
CNK02530	XP_567724.1	1
CNK01580	XP_567832.1	1
CNK03160	XP_567906.1	1
CNM02260	XP_568265.1	1
CNN00120	XP_568520.1	1
CNN00990	XP_568536.1	1
CNN00700	XP_568608.1	1
CNN01500	XP_568621.1	1
CNN00810	XP_568624.1	1
CNN01620	XP_568643.1	1
CNN01930	XP_568672.1	1
CNN00550	XP_568732.1	1
CNN01110	XP_568743.1	1
CNB02850	XP_568873.1	1
CNB03010	XP_568880.1	1
CNB03280	XP_568905.1	1
CNB00540	XP_569064.1	1
CNB01910	XP_569121.1	1
CNB01980	XP_569126.1	1
CNB03900	XP_569219.1	1
CNB05460	XP_569290.1	1
CNB05480	XP_569291.1	1
CNB05590	XP_569302.1	1
CNC01370	XP_569456.1	1
CNC04260	XP_569677.1	1
CNC05640	XP_569778.1	1
CNC05910	XP_569816.1	1
CNC05170	XP_569864.1	1
CNC06650	XP_569916.1	1
CNC03940	XP_570007.1	1
CNC04410	XP_570009.1	1
CNC04630	XP_570010.1	1
CNC05870	XP_570034.1	1
CND05070	XP_570063.1	1
CND03400	XP_570171.1	1
CND03130	XP_570183.1	1
CND02610	XP_570247.1	1
CND02480	XP_570257.1	1
CND00400	XP_570325.1	1
CND00130	XP_570361.1	1
CND02990	XP_570520.1	1
CND05850	XP_570548.1	1
CNE01400	XP_570736.1	1
CNE02190	XP_570891.1	1
CNE03770	XP_570964.1	1
CNE02810	XP_570989.1	1
CNE02900	XP_571002.1	1
CNE05020	XP_571030.1	1
CNE05050	XP_571034.1	1
CNE04430	XP_571111.1	1
CNE02860	XP_571208.1	1
CNF00540	XP_571235.1	1
CNF00580	XP_571238.1	1
CNF01500	XP_571296.1	1
CNF01630	XP_571498.1	1
CNF01970	XP_571525.1	1
CNF02740	XP_571581.1	1
CNF04520	XP_571609.1	1
CNF04650	XP_571611.1	1
CNF03410	XP_571668.1	1
CNF01770	XP_571688.1	1
CNG01390	XP_571832.1	1
CNG01900	XP_571879.1	1
CNG01760	XP_571904.1	1
CNG02410	XP_571966.1	1
CNG04530	XP_572133.1	1
CNH00280	XP_572221.1	1
CNH00700	XP_572262.1	1
CNH01140	XP_572305.1	1
CNH01280	XP_572318.1	1
CNH01620	XP_572341.1	1
CNH03380	XP_572506.1	1
CNH02260	XP_572563.1	1
CNI02620	XP_572685.1	1
CNI02590	XP_572688.1	1
CNI01510	XP_572792.1	1
CNI03860	XP_572898.1	1
CNI00130	XP_572946.1	1
CNI01250	XP_572975.1	1
CNA05290	XP_566838.1	1
CNA07040	XP_567021.1	1
CNK00850	XP_567648.1	1
CNL04920	XP_568034.1	1
CNM00440	XP_568360.1	1
CNB00630	XP_569073.1	1
CNC03050	XP_569604.1	1
CNC03160	XP_569635.1	1
CNC04540	XP_569703.1	1
CNC05540	XP_569758.1	1
CND04600	XP_570601.1	1
CND04620	XP_570607.1	1
CNE01100	XP_570856.1	1
CNE02630	XP_570967.1	1
CNF02710	XP_571603.1	1
CNG00960	XP_571839.1	1
CNH02220	XP_572395.1	1
CNH02680	XP_572441.1	1
CNI00840	XP_572739.1	1
CNI03430	XP_572890.1	1
CNA00020	XP_566435.1	1
CNA01190	XP_566566.1	1
CNA03770	XP_566711.1	1
CNA06170	XP_566968.1	1
CNJ01670	XP_567344.1	1
CNJ02550	XP_567546.1	1
CNK00250	XP_567595.1	1
CNK02210	XP_567695.1	1
CNK00030	XP_567772.1	1
CNK01010	XP_567789.1	1
CNK01120	XP_567798.1	1
CNK01650	XP_567840.1	1
CNK03410	XP_567924.1	1
CNL06520	XP_568172.1	1
CNL06780	XP_568196.1	1
CNN02220	XP_568708.1	1
CNB00100	XP_568756.1	1
CNB04400	XP_568936.1	1
CNB01050	XP_569111.1	1
CNC00430	XP_569333.1	1
CNC01900	XP_569562.1	1
CNC02710	XP_569567.1	1
CNC06970	XP_569856.1	1
CNC06600	XP_569913.1	1
CNC06670	XP_569917.1	1
CND05390	XP_570148.1	1
CND03500	XP_570161.1	1
CND01150	XP_570304.1	1
CND02440	XP_570470.1	1
CND03190	XP_570514.1	1
CNE03140	XP_570867.1	1
CNE02750	XP_571138.1	1
CNE04760	XP_571182.1	1
CNF02220	XP_571320.1	1
CNF00270	XP_571451.1	1
CNF01180	XP_571565.1	1
CNF02420	XP_571566.1	1
CNG01520	XP_571854.1	1
CNG04380	XP_572117.1	1
CNH00550	XP_572249.1	1
CNH01020	XP_572294.1	1
CNH03090	XP_572479.1	1
CNH03120	XP_572481.1	1
CNI03450	XP_572619.1	1
CNI02140	XP_572644.1	1
CNI01740	XP_572668.1	1
CNI02070	XP_572830.1	1
CNA00790	XP_566505.1	2
CNA02440	XP_566643.1	2
CNA04010	XP_566747.1	2
CNA04520	XP_566820.1	2
CNA04910	XP_566931.1	2
CNA00310	XP_567078.1	2
CNJ00220	XP_567279.1	2
CNJ02690	XP_567558.1	2
CNK03270	XP_567752.1	2
CNK03360	XP_567920.1	2
CNL03910	XP_567949.1	2
CNN00800	XP_568622.1	2
CNB00060	XP_568752.1	2
CNB04260	XP_569249.1	2
CNC01220	XP_569433.1	2
CNC03040	XP_569602.1	2
CNC05770	XP_569798.1	2
CNC02610	XP_569937.1	2
CNC04040	XP_570005.1	2
CND03080	XP_570188.1	2
CND00550	XP_570389.1	2
CND03030	XP_570505.1	2
CND05430	XP_570539.1	2
CNE00450	XP_570749.1	2
CNE02200	XP_570893.1	2
CNF00140	XP_571284.1	2
CNF02100	XP_571330.1	2
CNF02370	XP_571334.1	2
CNG00670	XP_571785.1	2
CNG01320	XP_571818.1	2
CNH02200	XP_572394.1	2
CNH02250	XP_572398.1	2
CNH02400	XP_572415.1	2
CNI01190	XP_572697.1	2
CNI01050	XP_572840.1	2
CNK01100	XP_567758.1	2
CNK01200	XP_567805.1	2
CNK02570	XP_567856.1	2
CNN01010	XP_568541.1	2
CNN01800	XP_568684.1	2
CNC05960	XP_569982.1	2
CNE00540	XP_570764.1	2
CNE00560	XP_570768.1	2
CNE02290	XP_570924.1	2
CNH00030	XP_572197.1	2
CNH02760	XP_572449.1	2
CNI03760	XP_573017.1	2
CNB01610	XP_568830.1	2
CNC05550	XP_569760.1	2
CNE03370	XP_570902.1	2
CNE04110	XP_571068.1	2
CNE04660	XP_571159.1	2
CNF03510	XP_571427.1	2
CNF03650	XP_571439.1	2
CNH02340	XP_572409.1	2
CNA02800	XP_566683.1	3
CNA03170	XP_566758.1	3
CNA06090	XP_566963.1	3
CNJ00850	XP_567465.1	3
CNL06050	XP_568134.1	3
CNB00110	XP_568757.1	3
CNB03090	XP_568886.1	3
CNB03520	XP_569187.1	3
CNC02920	XP_569590.1	3
CNC06840	XP_569927.1	3
CND04410	XP_570111.1	3
CND03250	XP_570509.1	3
CNH01640	XP_572343.1	3
CNI03470	XP_572615.1	3
CNI01770	XP_572666.1	3
CNF04860	XP_571629.1	3
CNH00510	XP_572243.1	3
CNA02400	XP_567252.1	3
CND03870	XP_570165.1	3
CND00990	XP_570424.1	3
CNI02710	XP_572682.1	3
CNA06440	XP_566987.1	4
CNA06960	XP_567013.1	4
CNJ00770	XP_567458.1	4
CNB04380	XP_568935.1	4
CNC06560	XP_569950.1	4
CNC05720	XP_570028.1	4
CND05700	XP_570480.1	5
CNF01140	XP_571261.1	5
CNC05080	XP_569805.1	5
CNG03520	XP_572044.1	6
CNC04680	XP_569726.1	6
CNA08150	XP_567194.1	9

## Sheet: Spore-overrepresented
156 spore-overrepresented proteins
Gene ID	Protein ID	Normalized Spore PSM	Normalized Yeast PSM	Spore enrichment ratio
CNK01510	XP_567740.1	123.981	0	124.981
CNF01040	XP_571253.1	53.2585	0	54.2585
CNA04360	XP_566791.1	48.2839	0	49.2839
CND00650	XP_570303.1	46.6632	0	47.6632
CNE03150	XP_570869.1	265.849	5.65171	40.1174
CND00600	XP_570309.1	159.704	4.85054	27.4683
CNA01120	XP_567087.1	68.3015	1.88995	23.9801
CND01720	XP_570266.1	21.8263	0	22.8263
CNC04480	XP_569698.1	21.4888	0	22.4888
CNN00270	XP_568540.1	95.1329	3.37932	21.9516
CNL04840	XP_568025.1	99.5885	3.76176	21.1242
CNG04420	XP_572121.1	50.6244	1.8718	17.9763
CNA07720	XP_567120.1	15.7584	0	16.7584
CNI04080	XP_572901.1	15.0845	0	16.0845
CNF02440	XP_571339.1	14.0281	0	15.0281
CNB02490	XP_569173.1	13.1013	0	14.1013
CNJ00060	XP_567264.1	13.0281	0	14.0281
CNL05270	XP_568066.1	12.7303	0	13.7303
CNI03280	XP_572925.1	12.6687	0	13.6687
CNE04320	XP_571089.1	12.5339	0	13.5339
CNK01940	XP_567672.1	12.3458	0	13.3458
CNA07890	XP_567136.1	12.1013	0	13.1013
CNN00050	XP_568514.1	206.46	16.9188	11.5778
CND02090	XP_570217.1	66.4613	4.85054	11.5308
CNB00580	XP_569068.1	9.98322	0	10.9832
CNC00460	XP_569336.1	9.98322	0	10.9832
CNI03420	XP_572878.1	9.10127	0	10.1013
CNC03300	XP_569656.1	8.97483	0	9.97483
CND02040	XP_570223.1	8.97483	0	9.97483
CNA00110	XP_567248.1	8.84839	0	9.84839
CNL06370	XP_568234.1	8.79512	0	9.79512
CND02080	XP_570219.1	23.2558	1.48937	9.74377
CNI02270	XP_572879.1	8.59551	0	9.59551
CNG02530	XP_571997.1	8.4158	0	9.4158
CNB04290	XP_568928.1	8.2361	0	9.2361
CNF01160	XP_571548.1	8.10966	0	9.10966
CNB04980	XP_568990.1	7.98322	0	8.98322
CNA05610	XP_566884.1	7.79512	0	8.79512
CNM00780	XP_568325.1	7.79512	0	8.79512
CNB02700	XP_568859.1	7.79512	0	8.79512
CNG00550	XP_571761.1	7.66868	0	8.66868
CNG01720	XP_571896.1	36.7928	3.37932	8.62983
CNC03340	XP_569660.1	7.54224	0	8.54224
CNH01940	XP_572561.1	7.54224	0	8.54224
CNF04420	XP_571404.1	82.6691	9.04917	8.32597
CNB02480	XP_569172.1	7.29776	0	8.29776
CND02290	XP_570447.1	7.10966	0	8.10966
CNC06350	XP_569892.1	22.2025	1.88995	8.02869
CNB05520	XP_569295.1	6.85678	0	7.85678
CND04560	XP_570610.1	6.4242	0	7.4242
CNG01830	XP_571921.1	6.4242	0	7.4242
CNA00050	XP_566438.1	6.2361	0	7.2361
CND00570	XP_570313.1	6.2361	0	7.2361
CNG03330	XP_572059.1	6.2361	0	7.2361
CNI00600	XP_572799.1	6.10966	0	7.10966
CNI02470	XP_572872.1	6.10966	0	7.10966
CNI04060	XP_572928.1	6.10966	0	7.10966
CNE01730	XP_570796.1	5.99161	0	6.99161
CNA02030	XP_566583.1	5.98322	0	6.98322
CNB02000	XP_569128.1	5.98322	0	6.98322
CNB00380	XP_568779.1	5.85678	0	6.85678
CNC02620	XP_569554.1	5.73034	0	6.73034
CND02070	XP_570455.1	111.565	16.041	6.60556
CNI02700	XP_572909.1	5.55902	0	6.55902
CNA05330	XP_566844.1	5.11805	0	6.11805
CNA03960	XP_567162.1	106.914	16.937	6.01631
CNB04890	XP_568981.1	16.0845	1.88995	5.91169
CNH02490	XP_572424.1	4.86517	0	5.86517
CNI00780	XP_572747.1	4.86517	0	5.86517
CNA00040	XP_566437.1	26.1659	3.76176	5.70501
CNA06110	XP_566965.1	4.67707	0	5.67707
CNJ00810	XP_567461.1	4.67707	0	5.67707
CNM00180	XP_568373.1	4.67707	0	5.67707
CNC03170	XP_570043.1	4.67707	0	5.67707
CND06390	XP_570071.1	4.67707	0	5.67707
CND02880	XP_570209.1	4.67707	0	5.67707
CNE00880	XP_570821.1	4.67707	0	5.67707
CNE02550	XP_570957.1	4.67707	0	5.67707
CNH03220	XP_572491.1	4.67707	0	5.67707
CNH03570	XP_572521.1	4.67707	0	5.67707
CNI00310	XP_572764.1	4.67707	0	5.67707
CNI03090	XP_572935.1	4.67707	0	5.67707
CNI00690	XP_572756.1	4.55902	0	5.55902
CNB04810	XP_568971.1	4.55063	0	5.55063
CND00490	XP_570317.1	4.55063	0	5.55063
CNG03050	XP_572002.1	4.55063	0	5.55063
CNG04640	XP_572142.1	4.55063	0	5.55063
CNG04140	XP_572167.1	23.191	3.36117	5.54691
CNA06460	XP_566988.1	4.4242	0	5.4242
CNA05710	XP_567242.1	4.4242	0	5.4242
CNE01990	XP_570840.1	4.4242	0	5.4242
CNG02570	XP_572005.1	4.4242	0	5.4242
CNA00750	XP_566497.1	12.4158	1.48937	5.38925
CNJ01650	XP_567342.1	62.664	10.8665	5.365
CNE00770	XP_570801.1	22.1461	3.36117	5.30732
CNJ00270	XP_567284.1	4.29776	0	5.29776
CNK01880	XP_567667.1	4.29776	0	5.29776
CNL04350	XP_567986.1	4.29776	0	5.29776
CNB00410	XP_568783.1	4.29776	0	5.29776
CND06070	XP_570656.1	4.29776	0	5.29776
CNE01600	XP_570779.1	4.29776	0	5.29776
CNH01380	XP_572326.1	4.29776	0	5.29776
CNM01570	XP_568334.1	4.11805	0	5.11805
CNF04140	XP_571709.1	4.11805	0	5.11805
CNL06250	XP_568150.1	4	0	5
CNF02470	XP_571343.1	3.99161	0	4.99161
CND04810	XP_570083.1	22.2558	3.7799	4.86533
CNN02190	XP_568704.1	12.4242	1.8718	4.67448
CNK00170	XP_567730.1	3.55902	0	4.55902
CNG02840	XP_571967.1	3.55902	0	4.55902
CNH02930	XP_572464.1	3.55902	0	4.55902
CNI00910	XP_572821.1	3.55902	0	4.55902
CNB01280	XP_568800.1	28.6915	5.66985	4.4516
CNE03480	XP_570914.1	28.5003	5.65171	4.435
CNG03900	XP_572109.1	3.43259	0	4.43259
CNE01140	XP_570702.1	19.6351	3.76176	4.33351
CNK02650	XP_567864.1	11.1545	1.88995	4.20579
CNB02640	XP_568851.1	18.77	3.7799	4.13606
CNA01450	XP_566613.1	3.11805	0	4.11805
CNA05790	XP_566898.1	3.11805	0	4.11805
CNA02310	XP_567149.1	3.11805	0	4.11805
CNA05890	XP_567204.1	3.11805	0	4.11805
CNJ01910	XP_567435.1	3.11805	0	4.11805
CNK01230	XP_567808.1	3.11805	0	4.11805
CNK02600	XP_567860.1	3.11805	0	4.11805
CNL05240	XP_568063.1	3.11805	0	4.11805
CNL06720	XP_568191.1	3.11805	0	4.11805
CNM00040	XP_568390.1	3.11805	0	4.11805
CNN01100	XP_568552.1	3.11805	0	4.11805
CNB00740	XP_569083.1	3.11805	0	4.11805
CNB00870	XP_569094.1	3.11805	0	4.11805
CNB01040	XP_569110.1	3.11805	0	4.11805
CNC05190	XP_569866.1	3.11805	0	4.11805
CNC01040	XP_569964.1	3.11805	0	4.11805
CND01800	XP_570254.1	3.11805	0	4.11805
CND00120	XP_570358.1	3.11805	0	4.11805
CND05820	XP_570485.1	3.11805	0	4.11805
CND02980	XP_570504.1	3.11805	0	4.11805
CND04420	XP_570615.1	3.11805	0	4.11805
CNE00660	XP_570787.1	3.11805	0	4.11805
CNE03330	XP_570896.1	3.11805	0	4.11805
CNE03640	XP_570935.1	3.11805	0	4.11805
CNE03740	XP_570947.1	3.11805	0	4.11805
CNF01750	XP_571681.1	3.11805	0	4.11805
CNF02380	XP_571696.1	3.11805	0	4.11805
CNG00030	XP_571719.1	3.11805	0	4.11805
CNG03370	XP_572067.1	3.11805	0	4.11805
CNH00470	XP_572239.1	3.11805	0	4.11805
CNH00570	XP_572251.1	3.11805	0	4.11805
CNH00820	XP_572275.1	3.11805	0	4.11805
CNH01190	XP_572309.1	3.11805	0	4.11805
CNH02060	XP_572380.1	3.11805	0	4.11805
CNH02380	XP_572413.1	3.11805	0	4.11805
CNI03350	XP_572873.1	3.11805	0	4.11805
CND01280	XP_570346.1	9.2361	1.48937	4.11193
CNC06140	XP_569875.1	10.7867	1.88995	4.07852

## Sheet: Yeast-overrepresented
317 yeast-overrepresented proteins
Gene ID	Protein ID	Normalized Spore PSM	Normalized Yeast PSM	Yeast enrichment ratio
CND02420	XP_570261.1	45.2535	184.761	4.01615
CNH00340	XP_572226.1	5.67707	25.9499	4.03618
CNC05660	XP_569783.1	4.99161	23.2002	4.03901
CNE02800	XP_570988.1	4.43259	20.946	4.03969
CNB04110	XP_569236.1	1.55902	9.35902	4.04804
CNE02170	XP_570887.1	11.1629	48.2722	4.05101
CNC03990	XP_569634.1	1	7.14107	4.07054
CNB05530	XP_569296.1	1.55902	9.43161	4.0764
CNG02210	XP_571929.1	1.55902	9.43161	4.0764
CNB04150	XP_569239.1	1	7.15922	4.07961
CNA04410	XP_566800.1	1.55902	9.44976	4.08349
CNE04090	XP_571064.1	1.55902	9.44976	4.08349
CNL05070	XP_568049.1	6.67707	30.4361	4.0948
CND02370	XP_570265.1	3.99161	19.497	4.10629
CND01510	XP_570283.1	1.43259	8.99473	4.10869
CNH01270	XP_572317.1	68.4414	285.067	4.11954
CNM01460	XP_568453.1	8.28937	37.3077	4.12382
CND05400	XP_570147.1	27.5703	117.761	4.15679
CNN00190	XP_568731.1	4.67707	22.6613	4.16786
CNJ00680	XP_567450.1	6.98322	32.3079	4.17224
CNA06080	XP_566962.1	3.11805	16.1902	4.17437
CNI01580	XP_572673.1	3	15.7352	4.1838
CNN01770	XP_568678.1	32.1742	137.835	4.18503
CNB04240	XP_569247.1	31.4103	134.776	4.18927
CNM01810	XP_568306.1	2.99161	15.7897	4.20624
CNB00800	XP_569088.1	5.43259	26.2375	4.23429
CNG00340	XP_571770.1	4.55063	22.5524	4.24319
CNK01920	XP_567671.1	1	7.52351	4.26176
CNC03230	XP_569644.1	1.43259	9.37717	4.2659
CNA04830	XP_566923.1	1.43259	9.39532	4.27336
CNM01400	XP_568266.1	3.11805	16.609	4.27605
CNA02550	XP_566641.1	1.43259	9.41346	4.28082
CNB02240	XP_569153.1	1.43259	9.41346	4.28082
CNH03630	XP_572525.1	1.43259	9.43161	4.28828
CNA04760	XP_566869.1	2.43259	13.8453	4.32481
CNH03130	XP_572482.1	4.4242	22.5161	4.33541
CNG02580	XP_572007.1	14.7783	67.7188	4.35526
CNB04930	XP_568985.1	3.86517	20.2033	4.35819
CNG00350	XP_571773.1	0	3.36117	4.36117
CNK00880	XP_567651.1	0	3.37932	4.37932
CNB03730	XP_569206.1	0	3.37932	4.37932
CNE00950	XP_570835.1	0	3.37932	4.37932
CNE05330	XP_571057.1	0	3.37932	4.37932
CNE02300	XP_571218.1	0	3.37932	4.37932
CNF04620	XP_571426.1	0	3.37932	4.37932
CNC02850	XP_569579.1	33.9161	151.992	4.38171
CNE00040	XP_570692.1	21.77	98.9561	4.38982
CNA06290	XP_566976.1	19.9497	91.145	4.3984
CNA06950	XP_567012.1	34.1126	154.394	4.4256
CNM00840	XP_568420.1	38.239	175.125	4.48852
CNG01490	XP_571848.1	2.99161	16.9188	4.48912
CNC00920	XP_569406.1	28.6267	132.204	4.49606
CNA00470	XP_566475.1	15.281	72.2818	4.50107
CNF03470	XP_571419.1	96.4308	442.409	4.55101
CNC03840	XP_569622.1	6.11805	31.5026	4.56623
CNC06180	XP_569977.1	1.43259	10.138	4.57865
CNB03040	XP_569017.1	2.86517	16.8784	4.62552
CNE02830	XP_570994.1	22.0761	106.269	4.64848
CNL04890	XP_568031.1	23.121	112.412	4.70179
CNE00460	XP_570752.1	1.43259	10.4841	4.72094
CNC06430	XP_569899.1	23.2109	113.536	4.73075
CNG04350	XP_572110.1	20.5171	100.886	4.73514
CNB01010	XP_569107.1	1.43259	10.5204	4.73586
CNB01610	XP_568830.1	0	3.74361	4.74361
CNC05550	XP_569760.1	0	3.74361	4.74361
CNE03370	XP_570902.1	0	3.74361	4.74361
CNE04110	XP_571068.1	0	3.74361	4.74361
CNE04660	XP_571159.1	0	3.74361	4.74361
CNF03510	XP_571427.1	0	3.74361	4.74361
CNF03650	XP_571439.1	0	3.74361	4.74361
CNH02340	XP_572409.1	0	3.74361	4.74361
CNA00090	XP_566441.1	0	3.76176	4.76176
CNA01740	XP_566540.1	0	3.76176	4.76176
CNA07320	XP_567048.1	0	3.76176	4.76176
CNB01580	XP_568828.1	0	3.76176	4.76176
CNB04330	XP_568932.1	0	3.76176	4.76176
CNB00910	XP_569098.1	0	3.76176	4.76176
CNC00220	XP_569392.1	0	3.76176	4.76176
CND01190	XP_570406.1	0	3.76176	4.76176
CNE03010	XP_570847.1	0	3.76176	4.76176
CNG03120	XP_572017.1	0	3.76176	4.76176
CNG04650	XP_572144.1	0	3.76176	4.76176
CNH01590	XP_572340.1	0	3.76176	4.76176
CNC05270	XP_569715.1	3.99161	22.8219	4.77238
CND06280	XP_570550.1	15.0929	75.8203	4.77356
CNB01990	XP_569127.1	1.55902	11.2267	4.77789
CNA00790	XP_566505.1	0	3.7799	4.7799
CNA02440	XP_566643.1	0	3.7799	4.7799
CNA04010	XP_566747.1	0	3.7799	4.7799
CNA04520	XP_566820.1	0	3.7799	4.7799
CNA04910	XP_566931.1	0	3.7799	4.7799
CNA00310	XP_567078.1	0	3.7799	4.7799
CNJ00220	XP_567279.1	0	3.7799	4.7799
CNJ02690	XP_567558.1	0	3.7799	4.7799
CNK03270	XP_567752.1	0	3.7799	4.7799
CNK03360	XP_567920.1	0	3.7799	4.7799
CNL03910	XP_567949.1	0	3.7799	4.7799
CNN00800	XP_568622.1	0	3.7799	4.7799
CNB00060	XP_568752.1	0	3.7799	4.7799
CNB04260	XP_569249.1	0	3.7799	4.7799
CNC01220	XP_569433.1	0	3.7799	4.7799
CNC03040	XP_569602.1	0	3.7799	4.7799
CNC05770	XP_569798.1	0	3.7799	4.7799
CNC02610	XP_569937.1	0	3.7799	4.7799
CNC04040	XP_570005.1	0	3.7799	4.7799
CND03080	XP_570188.1	0	3.7799	4.7799
CND00550	XP_570389.1	0	3.7799	4.7799
CND03030	XP_570505.1	0	3.7799	4.7799
CND05430	XP_570539.1	0	3.7799	4.7799
CNE00450	XP_570749.1	0	3.7799	4.7799
CNE02200	XP_570893.1	0	3.7799	4.7799
CNF00140	XP_571284.1	0	3.7799	4.7799
CNF02100	XP_571330.1	0	3.7799	4.7799
CNF02370	XP_571334.1	0	3.7799	4.7799
CNG00670	XP_571785.1	0	3.7799	4.7799
CNG01320	XP_571818.1	0	3.7799	4.7799
CNH02200	XP_572394.1	0	3.7799	4.7799
CNH02250	XP_572398.1	0	3.7799	4.7799
CNH02400	XP_572415.1	0	3.7799	4.7799
CNI01190	XP_572697.1	0	3.7799	4.7799
CNI01050	XP_572840.1	0	3.7799	4.7799
CNA07520	XP_567102.1	13.4074	67.9407	4.78508
CNN00170	XP_568525.1	1.55902	11.2671	4.79367
CNH01250	XP_572315.1	5.85678	31.984	4.81042
CNB05030	XP_569252.1	9.10966	47.6566	4.81288
CNK01260	XP_567736.1	1.55902	11.3216	4.81494
CNI02920	XP_572906.1	1.55902	11.3216	4.81494
CNC03020	XP_569600.1	24.4355	121.611	4.82045
CNF01900	XP_571319.1	3.55902	21.4051	4.91444
CNJ00590	XP_567312.1	36.7448	184.543	4.91573
CNJ03090	XP_567389.1	28.818	146.798	4.95669
CNE01230	XP_571118.1	7.16293	39.5075	4.96238
CNC04420	XP_569694.1	13.2193	69.7177	4.97335
CNI03950	XP_572949.1	3.86517	23.2587	4.9862
CNF01340	XP_571555.1	10.2894	55.5122	5.00579
CND02950	XP_570460.1	2.55902	16.9188	5.03476
CNA04570	XP_566828.1	1.43259	11.2671	5.04283
CNA04060	XP_566752.1	7.4158	41.5902	5.06075
CNA04370	XP_566793.1	29.8513	155.142	5.06113
CNM01030	XP_568307.1	6.85678	38.9214	5.08114
CNL05500	XP_568086.1	24.4554	128.358	5.08174
CNG02260	XP_571952.1	2.86517	18.8632	5.13903
CND02320	XP_570271.1	1.43259	11.5729	5.16852
CNB01800	XP_569051.1	26.6884	142.552	5.18456
CNI01940	XP_572660.1	1	9.39532	5.19766
CNE02370	XP_570934.1	2.99161	19.9339	5.24446
CNJ00800	XP_567460.1	127.291	672.374	5.24882
CNA06000	XP_566954.1	21.5819	119.439	5.33343
CNA05270	XP_566834.1	4.4242	28.1315	5.37066
CNL06460	XP_568166.1	47.1522	258.635	5.39197
CNI01300	XP_572683.1	9.35415	54.8966	5.39847
CNC03280	XP_569654.1	2.43259	17.5666	5.40894
CNC00190	XP_569386.1	5.55063	34.5803	5.43158
CNL03790	XP_568203.1	21.0029	118.898	5.44919
CNF04860	XP_571629.1	0	4.4681	5.4681
CNH00510	XP_572243.1	0	4.4681	5.4681
CNC04290	XP_570001.1	3.43259	23.7319	5.57957
CNB00370	XP_568778.1	2.86517	20.9319	5.67424
CNJ00290	XP_567424.1	5.73034	37.672	5.74592
CNE02100	XP_570874.1	7.54224	48.6769	5.81544
CNA00830	XP_566510.1	0	4.85054	5.85054
CNE04370	XP_571100.1	77.9867	461.143	5.85089
CNE04050	XP_571058.1	0	4.86868	5.86868
CNA07930	XP_567139.1	2.43259	19.1508	5.87045
CNG01640	XP_571882.1	10.7951	68.2505	5.87112
CNC07160	XP_569844.1	15.5902	97.1627	5.9169
CNC02160	XP_569487.1	1	10.8847	5.94234
CND01480	XP_570286.1	1	11.1904	6.09522
CNA07330	XP_567049.1	1	11.2267	6.11337
CNE04190	XP_571073.1	12.4158	82.1502	6.19793
CND06170	XP_570090.1	0	5.25112	6.25112
CNC02720	XP_569569.1	1.43259	14.2096	6.25243
CNH01520	XP_572334.1	1.55902	15.0289	6.26367
CNL06690	XP_568189.1	0	5.26927	6.26927
CNE01670	XP_570786.1	0	5.26927	6.26927
CNA02580	XP_566646.1	21.958	144.268	6.32753
CNC04200	XP_569667.1	15.5422	104.319	6.36666
CNF03500	XP_571425.1	1.43259	14.606	6.41542
CNH02650	XP_572438.1	5.11805	38.6841	6.4864
CNI02040	XP_572656.1	25.3206	171.066	6.53733
CNI00380	XP_572767.1	1.43259	14.934	6.55025
CNC05480	XP_569750.1	1.43259	15.0652	6.60415
CNA02400	XP_567252.1	0	5.61541	6.61541
CND03870	XP_570165.1	0	5.61541	6.61541
CND00990	XP_570424.1	0	5.61541	6.61541
CNI02710	XP_572682.1	0	5.61541	6.61541
CNA03990	XP_566744.1	0	5.63356	6.63356
CNF04430	XP_571406.1	0	5.63356	6.63356
CNF01420	XP_571582.1	0	5.63356	6.63356
CNA02590	XP_566648.1	0	5.65171	6.65171
CNA07250	XP_567258.1	0	5.65171	6.65171
CNC02330	XP_569512.1	0	5.65171	6.65171
CNH00330	XP_572225.1	0	5.65171	6.65171
CNA02800	XP_566683.1	0	5.66985	6.66985
CNA03170	XP_566758.1	0	5.66985	6.66985
CNA06090	XP_566963.1	0	5.66985	6.66985
CNJ00850	XP_567465.1	0	5.66985	6.66985
CNL06050	XP_568134.1	0	5.66985	6.66985
CNB00110	XP_568757.1	0	5.66985	6.66985
CNB03090	XP_568886.1	0	5.66985	6.66985
CNB03520	XP_569187.1	0	5.66985	6.66985
CNC02920	XP_569590.1	0	5.66985	6.66985
CNC06840	XP_569927.1	0	5.66985	6.66985
CND04410	XP_570111.1	0	5.66985	6.66985
CND03250	XP_570509.1	0	5.66985	6.66985
CNH01640	XP_572343.1	0	5.66985	6.66985
CNI03470	XP_572615.1	0	5.66985	6.66985
CNI01770	XP_572666.1	0	5.66985	6.66985
CNA01050	XP_566539.1	17.5255	126.373	6.87557
CNG02560	XP_572003.1	25.7532	183.393	6.89237
CNN00360	XP_568558.1	3.86517	33.4552	7.08202
CND02360	XP_570442.1	1	13.2115	7.10576
CNL05510	XP_568087.1	4	34.5399	7.10798
CNG02740	XP_571937.1	5.11805	42.7698	7.1542
CNM02240	XP_568507.1	2	20.622	7.20735
CNL04820	XP_568023.1	1.43259	16.5364	7.20895
CNL03890	XP_568205.1	1.43259	16.5727	7.22387
CNE04600	XP_571153.1	3.86517	34.4855	7.29378
CNH02990	XP_572469.1	1.43259	16.8059	7.31972
CNA08260	XP_567068.1	0	6.3399	7.3399
CNE04310	XP_571086.1	1.43259	16.9733	7.38855
CNL03800	XP_567940.1	1.43259	17.279	7.51424
CNC04180	XP_570003.1	22.0929	172.868	7.52909
CNM02270	XP_568264.1	0	6.75863	7.75863
CNC02700	XP_569566.1	0	6.75863	7.75863
CNF04770	XP_571442.1	8.2361	70.6681	7.75956
CNL06310	XP_568155.1	1.55902	18.8632	7.76203
CNC06440	XP_569900.1	8.54224	73.9889	7.85862
CNK00060	XP_567775.1	38.9161	317.436	7.97762
CNG01200	XP_571794.1	3.11805	31.9659	8.00521
CND01050	XP_570422.1	0	7.12293	8.12293
CNH01340	XP_572322.1	0	7.14107	8.14107
CNA01420	XP_566607.1	12.2277	108.706	8.29363
CNJ02120	XP_567383.1	2.43259	27.7854	8.38591
CNC01640	XP_569969.1	1.55902	20.6443	8.45803
CNM00320	XP_568367.1	0	7.52351	8.52351
CNL03740	XP_567935.1	0	7.54166	8.54166
CNH01960	XP_572562.1	0	7.54166	8.54166
CNA06440	XP_566987.1	0	7.5598	8.5598
CNA06960	XP_567013.1	0	7.5598	8.5598
CNJ00770	XP_567458.1	0	7.5598	8.5598
CNB04380	XP_568935.1	0	7.5598	8.5598
CNC06560	XP_569950.1	0	7.5598	8.5598
CNC05720	XP_570028.1	0	7.5598	8.5598
CNL04570	XP_568220.1	1.43259	19.8794	8.58322
CNA08170	XP_567196.1	1.43259	19.952	8.61306
CNB00190	XP_568760.1	39.121	352.315	8.80624
CNC01030	XP_569422.1	0	7.84741	8.84741
CNA02270	XP_566619.1	11.4074	109.058	8.87032
CNN02360	XP_568723.1	0	8.22985	9.22985
CNC06850	XP_569928.1	0	8.248	9.248
CNN01560	XP_568634.1	2.99161	36.3391	9.3544
CNB00590	XP_569069.1	2.86517	35.1778	9.35994
CNE03360	XP_570900.1	0	8.64859	9.64859
CNF02180	XP_571316.1	19.2109	194.642	9.68002
CNF02630	XP_571357.1	4.11805	49.4236	9.85212
CNI03710	XP_572595.1	1.55902	24.3294	9.89806
CNE05350	XP_571061.1	12.2277	130.698	9.9562
CND01340	XP_570426.1	2.99161	39.904	10.2475
CNC05080	XP_569805.1	0	9.35902	10.359
CNJ01900	XP_567363.1	0	9.37717	10.3772
CNH02960	XP_572466.1	0	9.39532	10.3953
CND05700	XP_570480.1	0	9.44976	10.4498
CNF01140	XP_571261.1	0	9.44976	10.4498
CNA04940	XP_566934.1	0	9.73737	10.7374
CNI03480	XP_572880.1	9.54224	115.758	11.0752
CNB01440	XP_568816.1	0	10.1017	11.1017
CNI02420	XP_572701.1	1	21.3506	11.1753
CNB04990	XP_568991.1	1.43259	28.313	12.0501
CNC04680	XP_569726.1	0	11.2308	12.2308
CNB05080	XP_569257.1	10.3541	137.887	12.2323
CNL03870	XP_567946.1	0	11.2671	12.2671
CND03700	XP_570193.1	1.43259	28.9104	12.2957
CNG03520	XP_572044.1	0	11.3397	12.3397
CNA07220	XP_567040.1	2	37.5005	12.8335
CNC06690	XP_569919.1	3.43259	59.3102	13.6061
CNH00920	XP_572287.1	3.11805	55.3294	13.6787
CNB05570	XP_569300.1	0	12.6798	13.6798
CNJ01870	XP_567360.1	0	13.0622	14.0622
CNC04670	XP_569724.1	0	13.1208	14.1208
CNG02670	XP_571930.1	0	13.1934	14.1934
CNG04080	XP_572156.1	0	13.2115	14.2115
CND01250	XP_570291.1	0	13.5173	14.5173
CNJ01090	XP_567488.1	1	29.1799	15.09
CNG00410	XP_571739.1	0	14.6464	15.6464
CNG00700	XP_571791.1	0	15.0107	16.0107
CNI01760	XP_572667.1	0	15.047	16.047
CNI00190	XP_572763.1	0	15.047	16.047
CNF04400	XP_571400.1	0	15.1015	16.1015
CNH02740	XP_572447.1	0	16.1358	17.1358
CNK02860	XP_567881.1	1	34.0527	17.5263
CNA08150	XP_567194.1	0	17.0096	18.0096
CNF04250	XP_571705.1	1.55902	45.4064	18.1344
CND04200	XP_570133.1	2.43259	61.9428	18.3369
CNL06270	XP_568151.1	1.43259	44.7042	18.7883
CNI02030	XP_572658.1	0	18.3538	19.3538
CNJ01750	XP_567350.1	0	18.4445	19.4445
CNB04480	XP_568944.1	0	18.7906	19.7906
CNC06820	XP_569926.1	0	18.8269	19.8269
CNC01480	XP_569480.1	0	18.8451	19.8451
CNL04780	XP_568020.1	0	20.6987	21.6987
CNB04720	XP_568962.1	0	20.7532	21.7532
CNK00870	XP_567650.1	2.43259	96.4365	28.3857
CNI01540	XP_572968.1	1.55902	71.8181	28.4554
CNI02060	XP_572835.1	1.43259	68.7641	28.679
CNN00580	XP_568592.1	0	27.9963	28.9963
CNI01750	XP_572966.1	5.4242	185.785	29.0752
CNG02950	XP_571984.1	0	28.2404	29.2404
CNB05750	XP_569316.1	0	28.856	29.856
CNI03560	XP_572607.1	0	32.2898	33.2898
CNK01820	XP_567661.1	0	32.5774	33.5774
CNI00900	XP_572819.1	0	34.1616	35.1616
CNG03710	XP_572077.1	1	74.0474	37.5237
CNK02880	XP_567883.1	0	39.0343	40.0343
CNF00610	XP_571239.1	0	55.9309	56.9309
CNG01110	XP_571777.1	0	56.2267	57.2267
CNI00870	XP_572850.1	0	60.272	61.272
